# Supplementary material for: Preclinical extracellular matrix-based treatment strategies for myocardial infarction: a systematic review and meta-analysis
Source: Commun Med (Lond). 2025 Mar 30;5:95. doi: 10.1038/s43856-025-00812-y (PMC11955565; doi:10.1038/s43856-025-00812-y)
Supplement: Supplementary file 3 — Supplementary Data 1-8 [file 43856_2025_812_MOESM3_ESM.xlsx]

## Sheet: Supplementary Data 1
Article code	First Author	Year	Journal	Title	Species	Strain	Sex (m/f/mixed)	Baseline Weight (g)	Baseline Age (weeks)	MI induction method LAD unless otherwise stated (suture, other)	Type of Myocardial injury (permanent vs temporary)	Duration of ischemia (in case of IR) (minutes)	Time until outcome measurement - relative to induction of MI (weeks)	Timing of treatment (pre/post-MI in weeks)	Timing of treatment (post-injury early (≤1 day), middle (≤1 week), late (>1 week))	Duration of treatment (weeks)	Time to outcome measurements (weeks)	Control treatment	ECM source	ECM component	Dose (ECM concentration)	Total Volume (in case of injection)	Frequency of injection	Vehicle (in case of injection)	Size (in case of patch)	Frequency of treatment	Route of administration	Method of administration	Method for assessment of functional parameters (i.e. MRI, ECHO)	Assessment of LVEF (Y/N)	Assessment of animal survival (Y/N)	Determined infarct size (Y/N)	Determined fractional shortening (Y/N)	Determined stroke volume (Y/N)	Assessment of wall thickness (Y/N)	Determined heart weight (Y/N)	Assessment of heart rate (Y/N)
Abdalla S, 2013	Sherif Abdalla	2013	Interact Cardiovasc Thorac Surg	Hyaluronic acid-based hydrogel induces neovascularization andimproves cardiac function in a rat model of myocardial infarction	rat	Lewis	f	200-250	>12*	Ligation	permanent	NA	4	0	early	NA	4	Water	NR	Gelatin + HA	0.8% (w/v)	450 uL	3	NR	NA	1	Intramyocardially	Injection	ECHO	Y	Y	Y	Y	N	N	N	N
Ahmadi A, 2014	Ali Ahmadi	2014	Biomaterials	The role of integrina2 in cell and matrix therapy that improvesperfusion, viability and function of infarcted myocardium	mouse	C57BL6	f	NR	9	Ligation	permanent	NA	4	1	mid	NA	4	PBS	rat tail	Collagen type I	2.49 mg/mL	50 uL	5	NR	NA	1	Intramyocardially	Injection	ECHO	Y	N	Y	Y	N	Y	N	N
Arana M, 2014	Miriam Arana	2014	Biomaterials	Epicardial delivery of collagen patches with adipose-derived stemcells in rat and minipig models of chronic myocardial infarction	rat	SD	f	NR	8-10	Ligation	permanent	NA	20	4.28571	late	16	20	Culture Medium	bovine	Collagen type I	NR	NA	NA	NA	1 x 1 cm	1	sutured on top of infarct	Patch	ECHO	Y	N	Y	N	N	N	N	N
Aubin H, 2023	Hug Aubin	2023	Frontiers in Bioengineering and Biotechnology	Ventricular stabilization with a customized decellularized cardiac ECM-based scaffold after myocardial infarction alters gene expression in a rodent LAD-ligation model	rat	Wistar	m	200-250	>6*	Ligation	permanent	NA	6 / 10	2	late	4 / 8	6 / 10	NA	Rat heart	dECM	NR	NA	NA	NA	NA	1	sutured on top of both ventricles	Sleeve	ECHO	Y	Y	N	Y	N	N	N	N
Baehr A, 2020	Andrea Baehr	2020	Circulation	Agrin Promotes Coordinated Therapeutic Processes Leading to Improved Cardiac Repair in Pigs	pig/mouse	NR/ICR	NR/f	NR/NR	12/12	Balloon/Ligation	temporary/permanent	60/NA	4/0.4	0/0+0.4 / 0	early/early+mid / early	0/0+0.4 / NA	4/0.4	Saline/Saline	recombinant human/recombinant human	Agrin/Agrin	33 ug/Kg / 1 ug	5 mL / 50 uL	1/1	Saline/ Saline	NA	1/2 / 1	Antegrade infusion into the LAD / Intramyocardially	Injection / Injection	MRI / MRI	Y/Y	N/N	Y/Y	N/N	Y/N	N/N	Y/N	N/N
Bai R, 2019	Rui Bai	2019	Stem Cells Int	Combining ECM Hydrogels of Cardiac Bioactivity with StemCells of High Cardiomyogenic Potential for Myocardial Repair	rat	SD	NR	250	>7*	Ligation	permanent	NA	4	0	early	NA	4	PBS	Rat Heart	dECM	6mg/mL	100 uL	1	PBS	NA	1	Intramyocardially	Injection	ECHO	Y	N	Y	Y	N	Y	N	N
Bassat E, 2017	Elad Bassat	2017	Nature	The extracellular matrix protein agrin promotes heart regeneration in mice	mouse	ICR	f	NR	12	Ligation	permanent	NA	3	0	early	NA	3	PBS	recombinant human	Agrin	1 ug	50 uL	1	NR	NA	1	Intramyocardially	Injection	ECHO	Y	N	Y	Y	N	Y	N	N
Blackburn N, 2015	Nick J.R. Blackburn	2015	Biomaterials	Timing underpins the benefits associated with injectable collagenbiomaterial therapy for the treatment of myocardial infarction	mouse	C57BL6	f	NR	7-8	Ligation	permanent	NA	4 / 12	0.018/1/2 / 0.018	early/mid/late/early	NA	4 / 12	PBS	rat tail	Collagen type I	0.375% (w/v)	50 uL	1	NR	NA	1	Intramyocardially	Injection	ECHO	Y	Y	Y	N	Y	N	N	N
Chang M, 2016	Ming-Yao Chang	2016	Stem Cells Transl Med	Injection of Human Cord Blood Cells With HyaluronanImproves Postinfarction Cardiac Repair in Pigs	pig	Lanyu mini	NR	NR	20	Ligation	permanent	NA	8	1	mid	NA	8	Saline	NR	HA	1% HA (w/v)	2000 uL	40	PBS	NA	1	Intramyocardially	Injection	ECHO	Y	N	Y	N	N	Y	N	N
Chen C, 2008	Chun-Hung Chen	2008	Am J Physiol Heart Circ Physiol	Porous tissue grafts sandwiched with multilayeredmesenchymal stromal cell sheets induce tissueregeneration for cardiac repair	rat	Lewis	m	300-350	>12*	Ligation	permanent	NA	16	4	late	12	16	NA	Bovine heart	dECM	NR	NA	NA	NA	5 mm diameter	1	sutured on top of infarct	Patch	ECHO	N	N	N	Y	N	N	N	N
Chen C, 2013	Chien-Hsi Chen	2013	Mol Ther	Hyaluronan Enhances Bone Marrow Cell Therapy for Myocardial Repair After Infarction	rat	SD	m	NR	6	Ligation	permanent	NA	4	0	early	NA	4	NA	NR	HA	1% HA (w/v)	100 uL	1	PBS	NA	1	Intramyocardially	Injection	ECHO	Y	N	Y	N	N	N	N	N
Chen C, 2014	Chien-Hsi Chen	2014	Cardiovasc Res	Injection of autologous bone marrow cells in hyaluronan hydrogel improvescardiac performance after infarction in pigs	pig	Lanyu mini	NR	NR	20	Ligation	permanent	NA	8	0	early	NA	8	NA	NR	HA	1% HA (w/v)	2000 uL	40	PBS	NA	1	Intramyocardially	Injection	ECHO	Y	Y	Y	N	N	N	N	N
Chen W, 2016	William C. W. Chen	2016	Sci Adv	Decellularized zebrafish cardiac extracellular matrixinduces mammalian heart regeneration	mouse	BALB/c	m	NR	9-12	Ligation	permanent	NA	6	0	early	NA	6	Saline	Normal Zebrafish heart/Healing Zebrafish heart/Adult Mouse heart	dECM	16.7 ug/uL	30 uL	3	Saline	NA	1	Intramyocardially	Injection	ECHO	Y	N	Y	N	N	Y	N	N
Cortes-Morichetti M, 2007	Miguel Cortes-Morichetti	2007	Tissue Eng	Association Between a Cell-Seeded Collagen Matrix and CellularCardiomyoplasty for Myocardial Support and Regeneration	mouse	C57BL6	NR	23	8-10	Ligation	permanent	NA	6.42857	0	early	NA	6.42857	Injection Culture Medium (15uL)	Bovine	Collagen type I	NR	NA	NA	NA	4x3x1.5 mm	1	sutured on top of infarct	Patch	ECHO	Y	Y	Y	N	N	Y	N	N
D'Amore A, 2016	Antonio D'Amore	2016	Biomaterials	Bi-Layered polyurethane – extracellular matrix cardiac patch improves ischemicventricular wall remodeling in a rat model	rat	Lewis	f	200-250	>12*	Ligation	permanent	NA	10	2	late	8	10	NA	Pig heart	dECM	15 mg/mL	NA	NA	NA	6 mm diameter	1	sutured on top of infarct	Patch	ECHO	N	N	Y	Y	N	Y	N	N
Duc Vu T, 2015	Thang Duc Vu	2015	Biomaterials	An autologous platelet-rich plasma hydrogel compound restores left ventricular structure, function and ameliorates adverse remodeling in a minimally invasive large animal myocardial restoration model: A translational approach	pig	Yorkshire	f	65-70kg	>21*	Ligation	permanent	NA	8	0.006	early	NA	8	Saline	NR	Gelatin + HA	NR	6 mL	30	NR	NA	1	Intramyocardially	Injection	ECHO	Y	Y	Y	Y	N	N	N	N
Feng J, 2024	Jie Feng	2024	Circulation	Versican Promotes Cardiomyocyte Proliferation and Cardiac Repair	mouse	C57BL6	NR	NR	8	Ligation	permanent	NA	4	0	early	4	4	PBS	recombinante mouse versican	Versican	0.5, 1, 2, 4, 8ug per mouse	10 uL	4	PBS	NA	1	Intramyocardially	Injection	ECHO	Y	N	Y	N	N	N	N	N
Feng L, 2024	Lin Feng	2024	Chinese Journal of Tissue Engineering Research	Hyaluronic acid hydrogel-encapsulated bone marrow mesenchymal stem cells promote cardiac function in myocardial infarction rats (III)	rat	SD	f	220	6-8	Ligation	permanent	NA	3	1	mid	2	3	PBS	NR	HA	0.008	50μl	1	PBS	NA	1	Intramyocardially	Injection	NA	N	N	N	N	N	N	N	N
Francis M, 2016	Michael P. Francis	2016	Acta Biomater	Human Placenta Hydrogel Reduces Scarring in a Rat Model of Cardiac Ischemiaand Enhances Cardiomyocyte and Stem Cell Cultures	rat	SD	m	546	>13*	Ligation	permanent	NA	8	0.003	early	NA	8	Saline	Human placenta	dECM	5 mg/mL	75 uL	3	Saline	NA	1	Intramyocardially	Injection	ECHO	Y	Y	Y	Y	N	N	N	N
Francisco J, 2020	Julio Cesar Francisco	2020	Tissue Eng Part A	Acellular Human Amniotic Membrane Scaffoldwith 15d-PGJ2 Nanoparticles in Postinfarct Rat Model	rat	Wistar	NR	250-300	>7*	Ligation	permanent	NA	5	1	mid	4	5	NA	Human amniotic membrane	dECM	NR	NA	NA	NA	NR	1	sutured on top of infarct	Patch	ECHO	Y	Y	Y	N	N	N	N	N
Frederick J, 2010	John R. Frederick	2010	Circulation	Stromal Cell-Derived Factor-1α Activation of Tissue EngineeredEndothelial Progenitor Cell Matrix Enhances VentricularFunction after Myocardial Infarction by Stromal Cell-Derived Factor-1α Activation of Tissue EngineeredEndothelial Progenitor Cell Matrix Enhances VentricularFunction after Myocardial Infarction by Stromal Cell-Derived Factor-1α Activation of Tissue EngineeredEndothelial Progenitor …	rat	Lewis	m	250-300	>10*	Ligation	permanent	NA	4	0	early	4	4	Sutures	Pig jejunal submucosa	dECM	NR	NA	NA	NA	0.75 x 0.75 cm^2	1	sutured on top of infarct	Patch	ECHO	Y	N	Y	Y	N	Y	N	N
Gaetani R, 2015	Roberto Gaetani	2015	Biomaterials	Epicardial application of cardiac progenitor cells in a 3D-printedgelatin/hyaluronic acid patch preserves cardiac function after myocardial infarction	mouse	NOD-SCID	f	NR	10-12	Ligation	permanent	NA	4	0	early	4	4	NA	NR	Gelatin + HA	0.8% w/v	NA	NA	NA	0.2 x 0.2 cm	1	sutured on top of infarct	Patch	MRI	Y	N	Y	N	N	Y	N	N
Gaffey A, 2015	Ann C. Gaffey	2015	J Thorac Cardiovasc Surg	Injectable shear-thinning hydrogels used to deliver endothelialprogenitor cells, enhance cell engraftment, and improve ischemic myocardium	rat	Wistar	m	250-300	>7*	Ligation	permanent	NA	4	0	early	NA	4	Saline	NR	HA	4 wt%	60 uL	3	Saline	NA	1	Intramyocardially	Injection	ECHO	Y	N	Y	N	N	N	N	N
Gálvez-Montón C, 2015	Carolina Gálvez-Montón	2015	Stem Cell Res Ther	Neoinnervation and neovascularization ofacellular pericardial-derived scaffolds inmyocardial infarcts	pig	Landrace	NR	20-30kg	>8*	Ligation	permanent	NA	4	0.003	early	4	4	animal 48h post-MI	Human heart	dECM	NR	NA	NA	NA	NR	1	glued on top of infarct	Patch	MRI	Y	N	Y	N	N	N	N	N
Gao L, 2017	Ling Gao	2017	Circ Res	Myocardial Tissue Engineering With Cells Derived From Human-Induced Pluripotent Stem Cells and a Native-Like, High-Resolution, 3-Dimensionally Printed Scaffold	mouse	NOD-SCID	NR	NR	12	Ligation	permanent	NA	4	0.002	early	4	4	NA	NR + Bovine heart	GelMa + dECM	NR	NA	NA	NA	2 x 2 mm	1	glued on top of infarct	Patch	ECHO	Y	N	Y	Y	N	Y	N	N
Guan G, 2021	Ge Guan	2021	Bioact Mater	Engineering hiPSC-CM and hiPSC-EC laden 3D nanofibrous splenic hydrogel for improving cardiac function through revascularization and remuscularization in infarcted heart	mouse	C57BL6	m	NR	8-12	Ligation	permanent	NA	4	0	early	NA	4	PBS	Pig spleen	dECM	1% (w/v)	20 uL	3	PBS	NA	1	Intramyocardially	Injection	ECHO	Y	Y	Y	Y	N	N	N	N
Hao D, 2024	Ding-Jun Hao	2024	Journal of Pharmaceutical Analysis	Hapln1 promotes dedifferentiation and proliferation of iPSC-derived cardiomyocytes by promoting versican-based GDF11 trapping	mouse	C57BL6	f	NR	12	Ligation	permanent	NA	5	0	early	5	5	PBS	Recombinant mouse HAPLN1	HAPLN1	2ug per mouse	50uL	NR	PBS	NA	1	Intramyocardially	Injection	ECHO	Y	N	Y	Y	N	N	N	N
Hao Y, 2022	Yaoyao Hao	2022	ACS Applied Bio Materials	Biological Cardiac Patch Based on Extracellular Vesicles and Extracellular Matrix for Regulating Injury-Related Microenvironment and Promoting Cardiac Tissue Recovery	mouse	C57BL6	m	NR	8-10	Ligation	permanent	NA	4	0	early	4	4	NA	Pig heart	dECM	NR	NA	NA	NA	3 mm diameter	1	sutured on top of infarct	Patch	ECHO	Y	N	Y	Y	N	N	N	N
Hayam R, 2022	Rotem Hayam	2022	Polymers for Advanced Technologies	Electrospun extracellular matrix scaffold improves cardiac structure and function post-myocardial infarction	rat	SD	m	230-360	>8*	Ligation	permanent	NA	8	4	late	4	8	NA	Pig heart	dECM	NR	NA	NA	NR	thick (400um) / thin (200um)	1	sutured on top of infarct	Patch / Patch	ECHO / PV catheter	Y	N	N	Y	Y	N	N	Y
Henry J, 2019	Jeffrey J. D. Henry	2019	Adv Healthc Mater	Development of Injectable Amniotic Membrane Matrix for Postmyocardial Infarction Tissue Repair	mouse	SD	f	225-250	>10*	Ligation	temporary	30	5.28571	0.285714	mid	5	5.28571	PBS	Human amniotic membrane	dECM	20 mg/mL	500 uL	1	PBS	NA	1	Intramyocardially	Injection	ECHO	Y	N	Y	Y	N	N	N	N
Hosoyama K, 2018	Katsuhiro Hosoyama	2018	ACS Appl Mater Interfaces	Nanoengineered Electroconductive Collagen-Based Cardiac Patchfor Infarcted Myocardium Repair	mouse	C57BL6	f	NR	9	Ligation	permanent	NA	5	1	mid	4	5	NA	Pig	Collagen type I	10% (w/w)	NA	NA	NA	NR	1	glued on top of infarct	Patch	ECHO	Y	N	Y	Y	N	N	N	N
Huang k, 2020	Ke Huang	2020	Sci Transl Med	An off-the-shelf artificial cardiac patch improves cardiac repair after myocardial infarction inrats andpigs	rat	SD	f	NR	7	Ligation	permanent	NA	3	0.00178	early	2.99822	3	NA	Pig heart	dECM	NR	NA	NA	NA	3.5 cm diameter	1	sutured on top of infarct	Patch	ECHO	Y	N	Y	Y	N	N	N	N
Huang N, 2005	Ngan F. Huang	2005	Tissue Eng	Injectable Biopolymers Enhance Angiogenesis after Myocardial Infarction	mouse	SD	f	225-250	>10*	Ligation	temporary	30	6	1	mid	NA	6	PBS	Rat tail/Mouse cells/human plasma	Collagen type I/Matrigel/Fibrin	1 mg/mL / 1:1 / 1:1	50 uL	1	DMEM/DMEM/NA	NA	1	Intramyocardially	Injection	NA	N	N	N	N	N	N	N	N
Hume RD, 2023	Robert D. Hume	2023	Circularion Research	Tropoelastin Improves Post-Infarct Cardiac Function	rat	SD	m	200-250	>7*	Ligation	permanent	NA	4	0.6	mid	3.4	4	PBS	Recombinant human tropoelastin	Tropoelestin	1mg/ml	100uL	1	PBS	NA	1	Intramyocardially	Injection	ECHO	Y	N	Y	Y	N	N	N	Y
Jiang Y, 2023	Yun Jiang	2023	Bioactive Materials	Dual human iPSC-derived cardiac lineage cell-seeding extracellular matrix patches promote regeneration and long-term repair of infarcted hearts	mouse	C57BL6	m	NR	11-12	Ligation	permanent	NA	13.9	1	mid	12.9	13.9	PBS	Pig small intestine submucosa	dECM	NR	NA	NA	PBS	5x9mm	1	sutured on top of infarct	Patch	ECHO	Y	Y	Y	Y	N	N	N	N
Kashiyama N, 2022	Noriyuki Kashiyama	2022	J Thorac Cardiovasc Surg	Adipose-derived stem cell sheet under an elastic patchimproves cardiac function in rats after myocardial infarction	rat	Fisher 344	NR	NR	8	Ligation	permanent	NA	8.42857	0.428571	mid	8	8.42857	NA	Pig heart	dECM	NR	NA	NA	NA	7 mm diameter	1	sutured on top of infarct	Patch	ECHO	Y	Y	Y	N	N	Y	N	N
Kofidis T, 2005	Theo Kofidis	2005	J Heart Lung Transplant	Myocardial Restoration With Embryonic Stem Cell Bioartificial Tissue Transplantation	rat	Athymic Nude	NR	275	>9*	Ligation	permanent	NA	2	0	early	NA	2	NA	NR	Collagen type I	NR	NA	NA	NA	0.125 mL	1	Transplated in intramural LV pouch	Patch	ECHO	N	N	N	Y	N	Y	N	N
Kofidis T, 2005	Theo Kofidis	2005	Circulation	Novel Injectable Bioartificial Tissue Facilitates Targeted,Less Invasive, Large-Scale Tissue Restoration on the Beating Heart After Myocardial Injury	mouse	BALB/c	NR	NR	NR	Ligation	permanent	NA	4	0	early	NA	4	NA	Mouse cells	Matrigel	NR	50 uL	1	NR	NA	1	Intramyocardially	Injection	ECHO	N	N	N	Y	N	Y	N	N
Le L, 2018	Long V. Le	2018	Biomaterials	Injectable hyaluronic acid based microrods provide local micromechanical and biochemical cues to attenuate cardiac fibrosis after myocardial infarction	rat	SD	f	180-220	>8*	Ligation	temporary	30	6	0.285714	mid	NA	6	0.9% Sodium Chloride	NR	HA	4.2 mg/mL	50 uL	1	0.9% Sodium Chloride	NA	1	Intramyocardially	Injection	ECHO	Y	N	N	N	Y	Y	N	N
Lebedeva A, 2018	A. I. Lebedeva	2018	Bull Exp Biol Med	Experimental Cardiomyogenesis under Conditions of Administration of Different Doses of the Allogeneic Biomaterial	rat	Wistar	mixed	180-250	>6*	Ligation	permanent	NA	6.42857	0	early	NA	6.42857	NA	NR	Alloplant	12 mg/24 mg	NR	NR	NR	NA	1	Intramyocardially	Injection	NA	N	N	Y	N	N	N	N	N
Lebedeva A, 2020	A. I. Lebedeva	2020	Vestnik Transplantologii i Iskusstvennykh Organov	Effect of Intramyocardial Allogenic Biomaterial Injection on angiogenesis and postischemic scar remodeling in rats	rat	Wistar	m	180-250	>6*	Ligation	permanent	NA	6.42857	0	early	NA	6.42857	0.7 weeks 9% saline	Fibrous connective tissue	dECM	20 mg/mL	600 uL	6	Saline	NA	1	Intramyocardially	Injection	NA	N	N	Y	N	N	N	N	N
Lee J, 2018	Jaeyeon Lee	2018	Tissue Eng Regen Med	Comparison of Angiogenic Activities of Three Neuropeptides,Substance P, Secretoneurin, and Neuropeptide Y UsingMyocardial Infarction	rat	SD	m	NR	6	Ligation	permanent	NA	8	4	late	NA	8	NA	NR	HA	3 wt%	50 uL	1	TEA buffer	NA	1	Intramyocardially	Injection	PV catheter	Y	N	N	N	Y	N	N	N
Lee J, 2024	Jaewoo Lee	2024	Advanced Science	Paintable Decellularized-ECM Hydrogel for Preventing Cardiac Tissue Damage	rat	SD	m	NR	6	Ligation	permanent	NA	4	0	early	4	4	NA	NR + Pig heart / NR	HA + dECM / HA	4% HA (w/v) + 1% dECM (w/v) / 4% HA (w/v)	NR	NA	NA	NA	1	glued on top of infarct	Patch	ECHO	Y	N	Y	Y	N	Y	N	N
Lindsey M, 2015	Merry L. Lindsey	2015	J Am Coll Cardiol	A Novel Collagen Matricryptin Reduces Left Ventricular Dilation Post-myocardial Infarction by Promoting Scar Formation and Angiogenesis	mouse	C57BL6	mixed	NR	12-28	Ligation	permanent	NA	1	0.017857	early	NA	1	Saline	NR	Collagen type I fragment p1158/59	950 ug/day/kg	NR	NR	Saline	NA	1	Subcutaneously	Osmotic pump	ECHO	N	N	N	N	N	N	N	N
MacArthur J, 2013	John W. MacArthur	2013	Circulation	Sustained Release of Engineered Stromal Cell–Derived Factor 1-α From Injectable Hydrogels Effectively Recruits Endothelial Progenitor Cells and Preserves Ventricular Function After Myocardial Infarction	rat	Wistar	m	250-300	>7*	Ligation	permanent	NA	4	0	early	NA	4	Saline	NR	HA	4% (w/v)	100 uL	1	Saline	NA	1	Intramyocardially	Injection	ECHO	Y	N	Y	N	N	Y	N	N
McLaughlin S, 2019	Sarah McLaughlin	2019	Nat Commun	Injectable human recombinant collagen matrices limit adverse remodeling and improve cardiacfunction after myocardial infarction	mouse	C57BL6	f	NR	9	Ligation	permanent	NA	4	1	mid	NA	4	PBS	recombinant human/recombinant human	Collagen type I / Collagen type III	1% (10 mg/mL)	50 uL	5	PBS	NA	1	Intramyocardially	Injection	ECHO	Y	n	Y	Y	Y	Y	N	N
Mewhort H, 2014	Holly E. M. Mewhort	2014	J Thorac Cardiovasc Surg	Epicardial infarct repair with basic fibroblast growthfactor–enhanced CorMatrix-ECM biomaterial attenuates postischemic cardiac remodeling	rat	Fischer CDF	m	170-200	>9*	Ligation	permanent	NA	19	3	late	16	19	NA	Pig small intestine submucosa	dECM	NR	NA	NA	NA	NR	1	sutured on top of infarct	Patch	ECHO	Y	Y	N	N	Y	N	N	N
Mewhort H, 2016	Holly E. M. Mewhort	2016	J Heart Lung Transplant	Epicardial infarct repair with bioinductive extracellular matrix promotes vasculogenesis and myocardial recovery	pig	Landrace	m	25kg	>8*	Ligation	temporary	75	6	0	early	6	6	NA	Pig small intestine submucosa	dECM	NR	NA	NA	NA	NR	1	sutured on top of infarct	Patch	MRI	Y	Y	N	N	N	Y	N	N
Mohindra P, 2023	Priya Mohindra	2023	NPJ Regenerative Medicine	Local decorin delivery via hyaluronic acid microrods improves cardiac performance ventricular remodeling after myocardial infarction	rat	SD	m	200-225	>7*	Ligation	temporary	30	8	0.5	mid	7.5	8	PBS	NR	Decorin	12ug	50uL	1	PBS	NA	1	Intramyocardially	Injection	ECHO	Y	N	N	N	Y	Y	N	N
Muscari C, 2013	Claudio Muscari	2013	J Cell Mol Med	Restored perfusion and reduced inflammation in the infarcted heart after grafting stem cells with a hyaluronan-based scaffold	pig	NR	f	30kg	>9*	Ligation	permanent	NA	8	4	late	4	8	NA	NR	HA	NR	NA	NA	NA	3 cm x 3 cm x 0.5 mm	1	sutured on top of infarct	Patch	ECHO	N	Y	N	N	N	N	N	N
Nair RS, 2023	Reshma S Nair	2023	Comparative Medicine	Mitigation of Fibrosis after Myocardial Infarction in Rats by Using a Porcine Cholecyst Extracellular Matrix	rat	SD	NR	240-290	>8*	Ligation	permanent	NA	4	0	early	4	4	NA	Pig heart	dECM	NR	NA	NA	NA	7mm x 3mm	1	sutured on top of infarct	Patch	ECHO	Y	N	Y	Y	N	N	N	N
Neuta P, 2015	P.A. Neuta	2015	Annu Int Conf IEEE Eng Med Biol Soc	Evaluation of the Repairing Effect of Collagen Type Iand MaxGel on the Infarcted Myocardium in an Animal Model	rat	Wistar	f	250-300	>10*	Ligation	temporary	30	6.14286	2.14286	late	NA	6.14286	Saline	NR/Human basement membrane	Collagen type I / dECM / Collagen type I + dECM	NR	200 uL	5	NR	NA	1	Intramyocardially	Injection	ECHO	Y	N	N	N	N	N	N	N
Noshadi I, 2017	Iman Noshadi	2017	Biomater Sci	In vitro and in vivo analysis of visible light crosslinkable gelatin methacryloyl (GelMA) hydrogels	rat	SD	m	250-275	8	Ligation	permanent	NA	3	0	early	NA	3	Saline	Pig skin	GelMa	10% (w/v)	200 uL	4	NR	NA	1	Intramyocardially	Injection	NA	N	Y	N	N	N	N	N	N
Okada M, 2010	Masaho Okada	2010	Biomaterials	Differential efficacy of gels derived from small intestinal submucosa as aninjectable biomaterial for myocardial infarct repair	mouse	NOD-SCID	m	25-30	>7*	Ligation	permanent	NA	6	0	early	NA	6	Saline	Pig small intestine submucosa	dECM-B / dECM-C	9.4 mg/mL / 8.2 mg/mL	20 uL	1	NR	NA	1	Intramyocardially	Injection	ECHO	N	Y	Y	Y	N	N	N	N
Perea-Gil I, 2018	Isaac Perea-Gil	2018	Sci Rep	Head-to-head comparison of two engineered cardiac grafts for myocardial repair: From scaffold characterization to pre-clinical testing	pig	Landrace	NR	30.6kg	>9*	Ligation	permanent	NA	5.71429	0.003	early	5.71129	5.71429	NA	Pig heart / Human heart	dECM / dECM	NR / NR	NA	NA	NA	NR	1	sutured on top of infarct	Patch	MRI	Y	N	Y	N	N	N	N	N
Pupkaite J, 2020	Justina Pupkaite	2020	ACS Biomater Sci Eng	Delivering more of an injectable human recombinant collagen III hydrogeldoes not improve its therapeutic efficacy for treating myocardial infarction	mouse	C57BL6	f	NR	8-9	Ligation	permanent	NA	6	0.02 / 0.02+1+2 / 1+2	early / early+mid+late / mid+late	NA	6	PBS	Recombinant human	Collagen type III	1% / 2%	50 uL	5	NR	NA	1	Intramyocardially	Injection	ECHO	Y	N	Y	N	N	N	N	N
Qiao L, 2019	Liang Qiao	2019	Life Sci	Synergistic effects of adipose-derived stem cells combined with decellularized myocardial matrix on the treatment of myocardial infarctionin rats	rat	SD	m	230	>7*	Ligation	permanent	NA	5	1	mid	NA	5	PBS	Pig heart	dECM	0.02	150 uL	4	PBS	NA	1	Intramyocardially	Injection	ECHO	Y	N	Y	Y	N	N	N	N
Ravi S, 2012	Swathi Ravi	2012	Biomaterials	Effect of bone marrow-derived extracellular matrix on cardiacfunction after ischemic injury	rat	SD	m	250	>7*	Ligation	temporary	30	3	0	early	NA	3	NA	Pig bone-marrow	dECM	300 ug/mL	50 uL	1	NA	NA	1	Intramyocardially	Injection	ECHO	N	N	Y	Y	N	N	N	N
Rotem I, 2022	Itai Rotem	2022	Basic Research in Cardiology	Osteopontin promotes infarct repair	mouse	ICR	f	NR	12	Ligation	permanent	NA	4.3	0	early	4.3	4.3	PBS	NR	Osteopontin	200ng	40uL	1	PBS	NA	1	Intramyocardially	Injection	ECHO	Y	Y	N	Y	N	N	N	N
Sarig U, 2016	Udi Sarig	2016	Acta Biomater	Natural myocardial ECM patch drives cardiac progenitor based restoration even after scarring	rat	Wistar	m	300-350	>8*	Ligation	permanent	NA	8.57143	0 / 4.3	early / late	NA	8.57143	NA	Pig heart	dECM	NR	NA	NA	NA	NR	1	sutured on top of infarct	Patch	ECHO	Y	N	Y	Y	N	N	N	N
Seif-Naraghi S, 2012	Sonya B. Seif-Naraghi	2012	Acta Biomater	Injectable extracellular matrix derived hydrogel provides aplatform for enhanced retention and delivery of a heparin-binding growth factor	rat	SD	f	225-250	>8*	Ligation	temporary	25	1.71429	1	mid	NA	1.71429	Saline	Pig heart / rat tail	dECM / Collagen type I	6 mg/mL / 2.5 mg/mL	75 uL	1	PBS	NA	1	Intramyocardially	Injection	NA	N	Y	N	N	N	N	N	N
Seif-Naraghi S, 2013	S. B. Seif-Naraghi	2013	Sci Transl Med	Safety and efficacy of an injectable extracellular matrix hydrogelfor treating myocardial infarction	pig	Yucatan mini	NR	45-50kg	>40	Ligation	permanent	NA	14	2	late	NA	14	Saline	Pig heart	dECM	1 mg/mL	3.5-3.75 mL	14-15	PBS	NA	1	Intramyocardially	Injection	ECHO	Y	Y	N	N	N	N	N	N
Serpooshan V, 2013	Vahid Serpooshan	2013	Biomaterials	The Effect of Bioengineered A cellular Collagen Patch on Cardiac Remodeling and Ventricular Function post Myocardial Infarction	mouse	C57BL6	m	NR	10-13	Ligation	permanent	NA	4	0	early	4	4	NA	Rat tail	Collagen type I	3.84 mg/mL	NA	NA	NA	15.6 mm	1	sutured on top of infarct	Patch	ECHO	Y	N	N	Y	N	N	N	N
Shen D, 2011	Deliang Shen	2011	Biomaterials	The amelioration of cardiac dysfunction after myocardial infarction by the injection of keratin biomaterials derived from human hair	rat	SD	f	NR	10-12	Ligation	permanent	NA	4	0	early	NA	4	Saline	Human hair	Keratin	5 mg/mL	100 uL	1	PBS	NA	1	Intramyocardially	Injection	ECHO	Y	N	Y	Y	N	N	N	N
Shepherd B, 2007	Benjamin R. Shepherd	2007	Tissue Eng	Microvascular Transplantation After Acute Myocardial Infarction	mouse	NOD-SCID	NR	NR	NR	Ligation	permanent	NA	2	0	early	2	2	NA	Rat tail	Collagen type I	NR	NA	NA	NA	NR	1	sutured on top of infarct	Patch	PV catheter	Y	N	Y	N	Y	N	N	N
Shi J, 2019	Jiajia Shi	2019	Biomater Sci	Heparan sulfate proteoglycan promotes fibroblast growth factor-2 function for ischemic heart repair	rat	SD	m	NR	3-4	Ligation	permanent	NA	2	0	early	NA	2	PBS	NR	heparin sulfate proteoglycan	0.1 uM	100 uL	1	NR	NA	1	Intramyocardially	Injection	ECHO	Y	N	Y	Y	N	Y	N	N
Simpson D, 2007	David Simpson	2007	Stem Cells	A Tissue Engineering Approach to Progenitor Cell Delivery Results in Significant Cell Engraftment and Improved Myocardial Remodeling	rat	Fischer CDF	m	NR	NR	Ligation	permanent	NA	4	0.001	early	4	4	NA	Rat tail	Collagen type I	2 mg/mL	NA	NA	NA	NR	1	glued on top of infarct	Patch	ECHO	N	N	N	Y	N	N	N	N
Spang MT, 2022	Martin T Spang	2022	Nature Biomedical Engineering	Intravascularly infused extracellular matrix as a biomaterial for targeting and treating inflamed tissues	rat / pig	SD / Yucatan	f / Mixed	225-250 / 35-55kg	>8* / >40*	Ligation / Balloon	permanent / temporary	NA / 90	5 / 8	0	early	5 / 8	5 / 8	PBS	Pig heart	dECM	10mg/ml	200uL / 4mL	1	PBS	NA	1	Intramyocardially	Injection/Injection	MRI / ECHO	Y / Y	N / Y	N / Y	N / Y	N / N	N / Y	N / N	N / N
Svystonyuk D, 2020	Daniyil A. Svystonyuk	2020	Sci Rep	Acellular bioscaffolds redirect cardiac fibroblasts and promote functional tissue repair in rodents and humans with myocardial injury	rat	Fischer CDF	m	150-200	>8*	Ligation	permanent	NA	17	3	late	14	17	NA	Pig small intestine submucosa	dECM / dECM-neutrilized	NR	NA	NA	NA	1 cm diameter	1	sutured on top of infarct	Patch	ECHO	Y	N	Y	N	N	Y	N	N
Tang J, 2017	Junnan Tang	2017	Tissue Eng Part C Methods	A Regenerative Cardiac Patch Formed by Spray Painting of Biomaterials onto the Heart	mouse	CD1	m	NR	NR	Ligation	permanent	NA	3	0	early	3	3	NA	Mouse plasma	Fibrin	NR	200 uL	1	NA	200 uL	1	Sprayed onto infarct	Patch	ECHO	Y	Y	Y	Y	N	Y	N	N
Tashakori-Miyanroudi M, 2020	Mahsa Tashakori-Miyanroudi	2020	International Journal of Biological Macromolecules	Conductive carbon nanofibers incorporated into collagen bio-scaffold assists myocardial injury repair	rat	NR	m	250-300	NR	Ligation	permanent	NA	4	0	early	NA	4	NA	Rat tail	Collagen type I	NR	NA	NA	NR	NR	1	sutured on top of infarct	Patch	NA	N	Y	N	N	N	N	N	N
Toeg H, 2013	Hadi Daood Toeg	2013	Ann Thorac Surg	Injectable Small Intestine Submucosal Extracellular Matrix in an Acute Myocardial Infarction Model	mouse	C57BL6	f	NR	9-10	Ligation	permanent	NA	4	1	mid	NA	4	PBS	Pig small intestine submucosa	dECM	1 part matrix to 2 parts PBS	20 uL	2	PBS	NA	1	intramyocardially	Injection	ECHO	Y	N	Y	N	N	N	N	N
Vasanthan V, 2022	Vishnu Vasanthan	2022	J Thorac Cardiovasc Surg	Acellular biomaterial modulates myocardial inflammation and promotes endogenous mechanisms of postinfarct cardiac repair	mouse	C57BL6 / LysM-eGFP/eGFP	mixed	NR	8-12	Ligation	permanent	NA	4	0	early	NA	4	NA	Pig small intestine submucosa	dECM	NR	NA	NA	NA	4 mm diameter	1	sutured on top of infarct	Patch	PV catheter	Y	N	N	N	Y	N	N	N
Vasanthan V, 2023	Vishnu Vasanthan	2023	JACC: Basic to Translational Science	Micronized Acellular Matrix Biomaterial Leverages Eosinophils for Postinfarct Cardiac Repair	mouse	C57BL6	m	NR	8-12	Ligation	permanent	NA	4	0	early	4	4	PBS	Pig small intestine submucosa	dECM	1.6mg	40uL	1	PBS	NA	1	Intramyocardially	Injection	PV catheter	Y	N	N	N	Y	N	N	N
Wang N, 2019	Ning Wang	2019	Theranostics	Hyaluronic Acid Oligosaccharides Improve Myocardial Function Reconstruction and Angiogenesis against Myocardial Infarction by Regulation of Macrophages	mouse	C57BL6	m	NR	5-6	Ligation	permanent	NA	4	0	early	4	4	Saline	NR	HA / HA oligosaccharides	5 mg/kg/mouse	NR	1	NR	NA	14	Intramyocardially	Injection	ECHO	Y	N	Y	Y	N	Y	N	N
Wang Q, 2016	Qingjie Wang	2016	Biomaterials	Functional engineered human cardiac patches prepared from nature's platform improve heart function after acute myocardial infarction	rat	SD	m	250-300	>7*	Ligation	permanent	NA	4	0	early	4	4	NA	Rat heart	dECM	NR	NA	NA	NA	NR	1	sutured on top of infarct	Patch	ECHO	Y	N	Y	Y	N	Y	N	N
Wang RM, 2022	Raymond M Wang	2022	Acta Biomater	Myocardial matrix hydrogel acts as a reactive oxygen species scavenger and supports a proliferative microenvironment for cardiomyocytes	rat	SD	f	NR	NR	Ligation	temporary	35	3	1	mid	2	3	PBS	Pig heart	dECM	6mg/mL	75uL	1	PBS	NA	1	Intramyocardially	Injection	NA	N	N	N	N	N	N	N	N
Wang Y, 2023	Yuanyuan Wang	2023	Journal of Materials Science & Technology	Injectable decellularized extracellular matrix hydrogel loaded with exosomes encapsulating curcumin for prevention of cardiac fibrosis after myocardial infarction	mouse	C57BL6	m	22-25	>8*	Ligation	permanent	NA	4	0	early	4	4	PBS	Pig heart	dECM	NR	20uL	4	PBS	NA	1	Intramyocardially	Injection	ECHO	Y	N	Y	Y	N	Y	N	N
Wang Z, 2019	Zhouguang Wang	2019	Acta Biomater	Decellularized Neonatal Cardiac Extracellular Matrix Prevents Widespread Ventricular Remodeling in Adult Mammals after Myocardial Infarction	mouse	BALB/c	m	NR	9-12	Ligation	permanent	NA	6	0	early	NA	6	Saline	fetal/adult mouse heart	dECM	500 ug	30 uL	1	Saline	NA	1	Intramyocardially	Injection	ECHO	Y	N	Y	Y	N	N	N	N
Wassenaar J, 2016	Jean W. Wassenaar	2016	J Am Coll Cardiol	Evidence for Mechanisms Underlying the Functional Benefits of a Myocardial Matrix Hydrogel for Post-MI Treatment	rat	SD	f	225-250	>6*	Ligation	temporary	25	6	1	mid	NA	6	Saline	Pig heart	dECM	NR	75 uL	1	Water	NA	1	Intramyocardially	Injection	MRI	Y	N	N	N	N	N	N	N
Xiang Z, 2006	Zhou Xiang	2006	Tissue Eng	Collagen–GAG Scaffolds Grafted onto Myocardial Infarcts in a Rat Model: A Delivery Vehicle for Mesenchymal Stem Cells	rat	Wistar	f	270-290	10	Ligation	temporary	60	4	1	mid	3	4	NA	Bovine Tendon	Collagen type I + chondroitin-6-sulfate DHT treated / Collagen type I + chondroitin-6-sulfate EDAC treated	0.5wt% Collagen + 0.05wt% chondroitin-6-sulfate	NA	NA	NA	15 x 15 x 2 mm	1	sutured on top of infarct	Patch	NA	N	Y	Y	N	N	Y	N	N
Yanbo X, 2020	Xie Yanbo	2020	J Heart Lung Transplant	Epicardial transplantation of atrial appendage micrograft patch salvages myocardium after infarction	mouse	129X1/SvJ	m	NR	8-9	Ligation	permanent	NA	8	0	early	NA	8	NA	Rat heart	dECM	NR	NA	NA	NA	NR	1	sutured on top of infarct	Patch	ECHO	Y	N	N	N	N	Y	N	N
Yang X, 2021	Xigeng Yang	2021	Applied Sciences (Switzerland)	The Different Effect of Decellularized Myocardial Matrix Hydrogel and Decellularized Small Intestinal Submucosa Matrix Hydrogel on Cardiomyocytes and Ischemic Heart	rat	SD	m	450-650	>12*	Ligation	permanent	NA	4	0	early	NA	4	PBS	Pig small intestine submucosa / Pig heart	dECM	5 mg/mL	60 uL	3-4	PBS	NA	1	Intramyocardially	Injection	ECHO	Y	N	N	Y	N	N	N	N
Yoon S, 2009	So Jeong Yoon	2009	Journal of Biomedical Materials Research	Regeneration of Ischemic Heart Using Hyaluronic Acid-Based Injectable Hydrogel	rat	SD	m	150	>5*	Ligation	permanent	NA	6	2	late	4	6	NA	NR	HA	5% wt	50 uL	1	NR	NA	1	Intramyocardially	Injection	PV catheter	Y	N	Y	N	Y	Y	N	N
Yoon S, 2014	So Jeong Yoon	2014	J Biosci Bioeng	Differential regeneration of myocardial infarction depending on the progressionof disease and the composition of biomimetic hydrogel	rat	SD	m	NR	6	Ligation	permanent	NA	6 / 8	2 / 4	late / late	NA	6 / 8	NA	NR	50 kDa HA / 130 kDa HA / 170 kDa HA / 50 kDa HA	5 wt%	50 uL	1	NR	NA	1	Intramyocardially	Injection	PV catheter	N	N	Y	N	N	Y	N	N
Yu J, 2009	Jiashing Y	2009	J Thorac Cardiovasc Surg	Restoration of left ventricular geometry and improvement of left ventricular function in a rodent model of chronic ischemic cardiomyopathy	rat	SD	f	225-250	>10*	Ligation	temporary	20	10	5	late	NA	10	0.5% bovine serum + PBS	Human / algea	Fibrin / Alginate	NR / 1.5% in saline	NR	NR	Saline	NA	1	Intramyocardially	Injection	ECHO	N	N	Y	Y	N	Y	N	N
Zhang L, 2024	Lingling Zhang	2024	Nature Cardiovascular Research	Egr1 regulates regenerative senescence and cardiac repair	mouse	Egr1 WT	mixed	NR	12-14	Ligation	permanent	NA	4	NR	NR	NR	4	PBS	NR	Agrin	20ug/ml	50uL	1	PBS	NA	1	Intramyocardially	Injection	ECHO	Y	N	Y	N	Y	N	N	N
Zhang Y, 2019	Yue Zhang	2019	Acta Biomater	A collagen hydrogel loaded with HDAC7-derived peptide promotes the regeneration of infarcted myocardium with functional improvement in arodent model	mouse	C57BL6	f	20	>9*	Ligation	permanent	NA	2	0	early	NA	2	Saline	NR / Rat tail	7Ap Collagen type I peptide / Collagen type I	0.1 ug/kg / 3.3 mg/mL	20 uL	2	Saline	NA	1	Intramyocardially	Injection	ECHO	Y	N	Y	Y	Y	Y	Y	N
NR = Not Reported
NA = Not Applicable
* = Age derived from strain/species specific growth curve

## Sheet: Supplementary Data 2
article code	1 (Reporting) Is it mentioned that the experiment was randomised at any stage? (Y/N)	2 (Reporting) Is it mentioned that the experiment was blinded at any stage? (Y/N)	3 (Reporting) Is a power / sample size calculation reported? (Y/N)	4 Is a conflict of interest statement reported? (Y/N)	5 Does the study mention a prespecified / preregisterd protocol? (Y/N)	1 (Bias) Was the allocation sequence adequately generated and applied?	2 (Bias) Were the groups similar at baseline or adjusted for confounders?	3 (Bias) Was the allocation adequately concealed?	4 (Bias) Are the animals randomly housed during the experiment ?	5 (Bias) Were the caregivers/ investigators during the course of the exp. adequately blinded ?	6 (Bias) Were animals adequately selected at random during outcome assessment ?	7 (Bias) Was the outcome assessment adequately blinded ?	8 (Bias) Were incomplete outcome data adequately addressed?	9 (Bias) Is the study free of selective outcome reporting?	10 (Bias) Was the study apparently free of other problems that could cause a high risk of bias?
Abdalla et al 2013	N	N	N	Y	N	?	low	?	?	?	?	?	low	?	low
Ahmadi et al 2014	Y	Y	N	N	N	?	low	?	?	?	?	?	high	?	?
Arana et al 2014	Y	Y	N	N	N	?	?	?	?	?	?	high	?	?	?
Aubin H, 2023	N	N	N	Y	N	?	low	?	?	high	?	high	high	?	low
Baehr et al 2020	N	N	N	Y	N	?	?	?	?	?	?	?	?	?	low
Bai et al 2019	Y	N	N	Y	N	?	?	?	?	?	?	?	?	?	low
Bassat E, 2017	N	Y	N	Y	N	?	low	?	?	?	?	?	?	?	low
Blackburn N, 2015	Y	Y	N	N	N	?	low	low	?	low	?	low	low	?	?
Chang M, 2016	Y	N	N	Y	N	?	?	?	?	?	?	?	?	?	high
Chen C, 2008	Y	Y	N	Y	N	?	low	?	?	high	?	high	high	?	low
Chen C, 2013	Y	N	N	Y	N	?	low	?	?	?	?	?	low	?	low
Chen C, 2014	Y	Y	N	Y	N	?	?	?	?	?	?	?	?	?	high
Chen W, 2016	Y	Y	N	Y	N	?	?	?	?	?	?	low	?	?	low
Cortes-Morichetti M, 2007	Y	Y	N	N	N	?	?	?	?	high	?	high	low	?	?
D'Amore A, 2016	Y	N	N	N	N	?	low	?	?	high	?	high	high	?	?
Duc Vu T, 2015	Y	Y	N	N	N	?	low	?	?	?	?	?	high	?	?
Feng J, 2024	N	Y	N	Y	N	?	?	?	?	?	?	?	low	?	low
Feng L, 2024	Y	N	N	Y	N	?	low	?	?	?	?	?	low	?	low
Francis M, 2016	N	Y	N	Y	N	?	low	?	?	low	?	low	low	?	low
Francisco J, 2020	Y	Y	N	Y	N	?	?	?	?	high	?	high	?	?	low
Frederick J, 2010	Y	Y	N	Y	N	?	low	?	?	high	?	high	?	?	low
Gaetani R, 2015	N	Y	N	N	N	?	low	?	?	high	?	high	?	?	?
Gaffey A, 2015	Y	Y	N	Y	N	?	low	?	?	?	?	low	?	?	low
Gálvez-Montón C, 2015	N	Y	N	Y	N	?	?	?	?	high	?	high	?	?	low
Gao L, 2017	N	N	N	Y	N	?	?	?	?	high	?	high	?	?	low
Guan G, 2021	Y	N	N	Y	N	?	high	?	?	?	?	?	high	?	low
Hao D, 2024	Y	N	N	Y	N	?	low	?	?	?	?	?	?	?	low
Hao Y, 2022	Y	N	N	Y	N	?	low	?	?	high	?	high	?	?	low
Hayam R, 2022	Y	N	N	Y	N	?	high	?	?	high	?	high	?	?	low
Henry J, 2019	Y	N	N	Y	N	?	low	?	?	?	?	?	low	?	low
Hosoyama K, 2018	Y	N	N	Y	N	?	low	?	?	high	?	high	high	?	low
Huang k, 2020	Y	Y	N	Y	N	?	?	?	?	high	?	high	?	?	low
Huang N, 2005	Y	N	N	N	N	?	low	?	?	?	?	?	?	?	?
Hume RD, 2023	Y	Y	Y	Y	N	?	high	low	?	low	?	low	low	?	?
Jiang Y, 2023	Y	Y	N	Y	N	?	low	?	?	high	?	high	high	?	low
Kashiyama N, 2022	N	N	Y	Y	N	?	?	?	?	high	?	high	low	?	low
Kofidis T, 2005	N	Y	N	N	N	?	?	?	?	high	?	high	?	?	?
Kofidis T, 2005	N	N	N	N	N	?	high	?	?	?	?	?	?	?	?
Le L, 2018	Y	Y	N	N	N	?	low	?	?	low	?	?	high	?	?
Lebedeva A, 2018	Y	N	N	N	N	?	high	?	?	?	?	?	high	?	?
Lebedeva A, 2020	Y	N	N	Y	N	?	high	?	?	?	?	?	?	?	low
Lee J, 2018	N	N	N	Y	N	?	low	?	?	?	?	?	?	?	low
Lee J, 2024	N	N	N	Y	N	?	low	?	?	high	?	high	?	?	low
Lindsey M, 2015	Y	Y	N	Y	N	?	high	?	?	?	?	low	?	?	low
MacArthur J, 2013	Y	Y	N	Y	N	?	low	?	?	?	?	low	?	?	low
McLaughlin S, 2019	Y	Y	N	Y	N	?	?	?	?	?	?	?	high	?	high
Mewhort H, 2014	Y	N	N	Y	N	?	low	?	?	high	?	high	high	?	low
Mewhort H, 2016	Y	Y	N	Y	N	?	low	?	?	high	?	high	Low	?	low
Mohindra P, 2023	Y	Y	Y	Y	N	?	low	?	?	?	?	?	low	?	low
Muscari C, 2013	N	N	N	Y	N	?	?	?	?	high	?	high	high	?	low
Nair RS, 2023	N	N	N	N	N	?	?	?	?	high	?	high	low	?	?
Neuta P, 2015	N	N	N	N	N	?	low	?	?	?	?	?	low	?	?
Noshadi I, 2017	N	N	N	N	N	?	low	?	?	?	?	?	low	?	?
Okada M, 2010	N	Y	N	N	N	?	low	?	?	?	?	low	?	?	high
Perea-Gil I, 2018	Y	Y	N	Y	N	?	?	?	?	?	?	low	high	?	low
Pupkaite J, 2020	Y	Y	N	Y	N	?	low	?	?	?	?	low	low	?	high
Qiao L, 2019	Y	Y	N	Y	N	?	low	?	?	?	?	?	high	?	low
Ravi S, 2012	Y	Y	N	N	N	?	low	?	?	?	?	low	?	?	high
Rotem I, 2022	N	Y	N	Y	N	?	low	?	?	?	?	?	?	?	low
Sarig U, 2016	Y	Y	N	Y	N	?	low	?	?	high	low	high	?	?	low
Seif-Naraghi S, 2012	N	Y	N	Y	N	?	low	?	?	?	?	?	high	?	low
Seif-Naraghi S, 2013	N	Y	N	Y	N	?	?	?	?	?	?	?	low	?	high
Serpooshan V, 2013	N	Y	N	N	N	?	low	?	?	high	?	high	?	?	?
Shen D, 2011	Y	N	N	N	N	?	low	?	?	?	?	?	high	?	?
Shepherd B, 2007	N	N	N	N	N	?	high	?	?	high	?	high	?	?	?
Shi J, 2019	N	N	N	Y	N	?	low	?	?	?	?	?	high	?	low
Simpson D, 2007	N	N	N	Y	N	?	?	?	?	high	?	high	high	?	low
Spang MT, 2022	Y	Y	Y	Y	N	?	low	?	?	low	?	low	low	?	high
Svystonyuk D, 2020	Y	Y	N	Y	N	?	high	?	?	high	?	high	?	?	low
Tang J, 2017	N	Y	N	Y	N	?	high	?	?	high	?	high	low	?	low
Tashakori-Miyanroudi M, 2020	Y	Y	N	Y	N	?	?	?	?	high	?	high	high	?	low
Toeg H, 2013	Y	Y	N	N	N	?	low	?	?	?	?	low	?	?	high
Vasanthan V, 2022	N	Y	N	Y	N	?	high	?	?	high	?	high	?	?	low
Vasanthan V, 2023	N	N	N	Y	N	?	low	?	?	?	?	?	?	?	low
Wang N, 2019	Y	N	N	Y	N	?	low	?	?	?	?	?	high	?	low
Wang Q, 2016	Y	N	N	N	N	?	low	?	?	high	?	high	low	?	?
Wang RM, 2022	Y	Y	N	Y	N	?	?	?	?	?	?	?	?	?	high
Wang Y, 2023	Y	N	N	Y	N	?	low	?	?	?	?	?	high	?	low
Wang Z, 2019	N	N	N	N	N	?	high	?	?	?	?	?	?	?	?
Wassenaar J, 2016	N	Y	N	Y	N	?	low	?	?	?	?	low	low	?	low
Xiang Z, 2006	N	N	N	N	N	?	low	?	?	high	?	high	low	?	?
Yanbo X, 2020	Y	Y	N	Y	N	?	low	?	?	high	?	high	high	?	low
Yang X, 2021	Y	N	N	Y	N	?	high	?	?	?	?	?	high	?	low
Yoon S, 2009	N	N	N	N	N	?	low	?	?	?	?	?	low	?	?
Yoon S, 2014	N	N	N	N	N	?	low	?	?	?	?	?	low	?	?
Yu J, 2009	N	Y	N	N	N	?	low	?	?	?	?	low	?	?	?
Zhang L, 2024	Y	Y	Y	Y	N	?	high	?	?	low	?	low	low	?	high
Zhang Y, 2019	Y	Y	N	Y	N	?	low	?	?	?	?	low	high	?	low

## Sheet: Supplementary Data 3
Pub_code	Title	Species	Sex	weight (kg)	ECM_source	ECM_component	ECM_components_b	Method_of_administration	ECM_concentration	ECM_concentration_mg	Total_Volume_injection_uL	Total_mg_injected	Total_mgkg_injected	Size_patch	Timing_of_treatment	Type_of_Myocardial_injury	Time_of_outcome_measurements_weeks	Method_for_assessment_of_functional_parameters	mean ECM	SD ECM	SE ECM	n ECM	n corrected ECM	mean control	SD control	SE control	n control	n corrected control	MD	Pooled_SD	MDvar	MDSE	SQRN
Abdalla S, 2013	Hyaluronic acid-based hydrogel induces neovascularization andimproves cardiac function in a rat model of myocardial infarction	rat	f	0.225	NR	Gelatin + HA	ECM component	Injection	0.8% (w/v)	8	450	3.6	16	NA	early	permanent	4	ECHO	55.6	7.8		10		37.4	8.9		10	10	18.2	8.36809	14.005	3.74233	4.47214
Ahmadi A, 2014	The role of integrina2 in cell and matrix therapy that improvesperfusion, viability and function of infarcted myocardium	mouse	f	0.02	rat tail	Collagen type I	ECM component	Injection	2.49 mg/mL	2.49	50	0.1245	6.23	NA	mid	permanent	4	ECHO	38.4	13.5	3.6	14		27	9.7	2.6	14	14	11.4	11.7546	19.7386	4.44281	5.2915
Baehr A, 2020a	Agrin Promotes Coordinated Therapeutic Processes Leading to Improved Cardiac Repair in Pigs	pig	NR	40	recombinant human	Agrin	ECM component	Injection	33 ug/Kg	33	5000	165	4.13	NA	early	temporary	4	MRI	36.8	5.8	2.4	6		24.8	2.9	1	8	4	12	4.91719	10.0745	3.17403	3.16228
Baehr A, 2020b	Agrin Promotes Coordinated Therapeutic Processes Leading to Improved Cardiac Repair in Pigs	pig	NR	40	recombinant human	Agrin	ECM component	Injection	33 ug/Kg	33	5000	165	4.13	NA	early+mid	temporary	4	MRI	41.7	4	1.8	5		24.8	2.9	1	8	4	16.9	3.57031	5.73621	2.39504	3
Baehr A, 2020c	Agrin Promotes Coordinated Therapeutic Processes Leading to Improved Cardiac Repair in Pigs	mouse	f	0.03	recombinant human	Agrin	ECM component	Injection	1 ug	0.02	50	0.001	0.03	NA	early	permanent	0.4	MRI	36.9	5.4	2.7	4		31.6	5.8	3.3	3	3	5.3	5.56345	18.0553	4.24916	2.64575
Bassat E, 2017	The extracellular matrix protein agrin promotes heart regeneration in mice	mouse	f	0.03	recombinant human	Agrin	ECM component	Injection	1 ug	0.02	50	0.001	0.03	NA	early	permanent	3	ECHO	54.9	6.8	2.4	8		41.7	7.1	2.9	6	6	13.2	6.92658	13.9934	3.74078	3.74166
Blackburn N, 2015a	Timing underpins the benefits associated with injectable collagenbiomaterial therapy for the treatment of myocardial infarction	mouse	f	0.019	rat tail	Collagen type I	ECM component	Injection	0.375% (w/v)	3.75	50	0.1875	9.87	NA	early	permanent	4	ECHO	46.3	7.7	1.9	16		31.1	6.6	1.7	15	15	15.2	7.19001	6.67743	2.58407	5.56776
Blackburn N, 2015b	Timing underpins the benefits associated with injectable collagenbiomaterial therapy for the treatment of myocardial infarction	mouse	f	0.019	rat tail	Collagen type I	ECM component	Injection	0.375% (w/v)	3.75	50	0.1875	9.87	NA	mid	permanent	4	ECHO	33.6	8.6	1.9	20		27.9	7.2	1.9	14	14	5.7	8.06063	7.88967	2.80886	5.83095
Blackburn N, 2015c	Timing underpins the benefits associated with injectable collagenbiomaterial therapy for the treatment of myocardial infarction	mouse	f	0.019	rat tail	Collagen type I	ECM component	Injection	0.375% (w/v)	3.75	50	0.1875	9.87	NA	late	permanent	4	ECHO	24.2	5.7	2.6	5		24.4	9.7	3.4	8	8	-0.2	8.46699	23.2992	4.82693	3.60555
Blackburn N, 2015d	Timing underpins the benefits associated with injectable collagenbiomaterial therapy for the treatment of myocardial infarction	mouse	f	0.019	rat tail	Collagen type I	ECM component	Injection	0.375% (w/v)	3.75	50	0.1875	9.87	NA	early	permanent	12	ECHO	42.4	6.6	3.3	4		18.4	3.8	2.2	3	3	24	5.64907	18.6153	4.31455	2.64575
Chang M, 2016	Injection of Human Cord Blood Cells With HyaluronanImproves Postinfarction Cardiac Repair in Pigs	pig	NR	18	NR	HA	ECM component	Injection	1% HA (w/v)	10	2000	20	1.11	NA	mid	permanent	8	ECHO	45.94	0.3	0.13	6		45.93	1.4	0.56	6	6	0.01	1.01242	0.341667	0.584523	3.4641
Chen C, 2013	Hyaluronan Enhances Bone Marrow Cell Therapy for Myocardial Repair After Infarction	rat	m	0.18	NR	HA	ECM component	Injection	1% HA (w/v)	10	100	1	5.56	NA	early	permanent	4	ECHO	40	4.7	1.7	8		34.2	3	1.1	8	8	5.8	3.94271	3.88625	1.97136	4
Chen W, 2016a	Decellularized zebrafish cardiac extracellular matrixinduces mammalian heart regeneration	mouse	m	0.027	Normal Zebrafish heart	dECM	dECM	Injection	16.7 ug/uL	16.7	30	0.501	18.56	NA	early	permanent	6	ECHO	51.2	3.4		7		37.9	4.6		7	2.3	13.3	3.64274	7.66504	2.76858	3.04959
Chen W, 2016b	Decellularized zebrafish cardiac extracellular matrixinduces mammalian heart regeneration	mouse	m	0.027	Healing Zebrafish heart	dECM	dECM	Injection	16.7 ug/uL	16.7	30	0.501	18.56	NA	early	permanent	6	ECHO	59.9	4.6		7		37.9	4.6		7	2.3	22	4.6	12.2229	3.49612	3.04959
Chen W, 2016c	Decellularized zebrafish cardiac extracellular matrixinduces mammalian heart regeneration	mouse	m	0.027	Adult Mouse heart	dECM	dECM	Injection	16.7 ug/uL	16.7	30	0.501	18.56	NA	early	permanent	6	ECHO	43.5	2.1		7		37.9	4.6		7	2.3	5.6	2.71898	4.27042	2.0665	3.04959
Cortes-Morichetti M, 2007	Association Between a Cell-Seeded Collagen Matrix and CellularCardiomyoplasty for Myocardial Support and Regeneration	mouse	NR	0.023	Bovine	Collagen type I	ECM component	Patch	NR	NA	NA	#VALUE!		4x3x1.5 mm	early	permanent	6.4	ECHO	24.3	2.8		10		22.6	3		10	10	1.7	2.90172	1.684	1.29769	4.47214
Duc Vu T, 2015	An autologous platelet-rich plasma hydrogel compound restores left ventricular structure, function and ameliorates adverse remodeling in a minimally invasive large animal myocardial restoration model: A translational approach	pig	f	67.5	NR	Gelatin + HA	ECM component	Injection	NR	NA	6000	#VALUE!		NA	early	permanent	8	ECHO	39.8	3.1		6		28.6	4.5		6	6	11.2	3.86394	4.97667	2.23084	3.4641
Francisco J, 2020	Acellular Human Amniotic Membrane Scaffoldwith 15d-PGJ2 Nanoparticles in Postinfarct Rat Model	rat	NR	0.546	Human amniotic membrane	dECM	dECM	Patch	NR	NA	NA	#VALUE!		NR	mid	permanent	5	ECHO	39.1	13.3	4.7	8		28.2	10.1	3.6	8	8	10.9	11.8089	34.8625	5.90445	4
Gaffey A, 2015	Injectable shear-thinning hydrogels used to deliver endothelialprogenitor cells, enhance cell engraftment, and improve ischemic myocardium	rat	m	0.2275	NR	HA	ECM component	Injection	4 wt%	40	60	2.4	10.55	NA	early	permanent	4	ECHO	55.6	12.2		13		42.1	5.6		8	8	13.5	10.2741	21.3146	4.61677	4.58258
Gálvez-Montón C, 2015	Neoinnervation and neovascularization ofacellular pericardial-derived scaffolds inmyocardial infarcts	pig	NR	25	Human heart	dECM	dECM	Patch	NR	NA	NA	#VALUE!		NR	early	permanent	4	MRI	57.9	4.8	1.7	8		52.7	4.5	1.6	8	8	5.2	4.65242	5.41125	2.32621	4
Gao L, 2017	Myocardial Tissue Engineering With Cells Derived From Human-Induced Pluripotent Stem Cells and a Native-Like, High-Resolution, 3-Dimensionally Printed Scaffold	mouse	NR	0.028	NR + Bovine heart	GelMa + dECM	dECM	Patch	NR	NA	NA	#VALUE!		2 x 2 mm	early	permanent	4	ECHO	33.1	6.7	2.5	7		30.9	7.6	2.9	7	7	2.2	7.16415	14.6643	3.8294	3.74166
Guan G, 2021	Engineering hiPSC-CM and hiPSC-EC laden 3D nanofibrous splenic hydrogel for improving cardiac function through revascularization and remuscularization in infarcted heart	mouse	m	0.0275	Pig spleen	dECM	dECM	Injection	1% (w/v)	10	20	0.2	7.27	NA	early	permanent	4	ECHO	39.9	1.3		7		31.7	2.2		7	7	8.2	1.80693	0.932857	0.965845	3.74166
Henry J, 2019	Development of Injectable Amniotic Membrane Matrix for Postmyocardial Infarction Tissue Repair	mouse	f	0.2275	Human amniotic membrane	dECM	dECM	Injection	20 mg/mL	20	500	10	43.96	NA	mid	temporary	5.3	ECHO	57.4	6.9		5		34.1	3.2		5	5	23.3	5.3782	11.57	3.40147	3.16228
Hosoyama K, 2018	Nanoengineered Electroconductive Collagen-Based Cardiac Patchfor Infarcted Myocardium Repair	mouse	f	0.0203	Pig	Collagen type I	ECM component	Patch	10% (w/w)	100	NA	#VALUE!		NR	mid	permanent	5	ECHO	35.5	6.3	2.1	9		32.4	4	1.1	14	14	3.1	5.00248	4.56801	2.13729	4.79583
Huang k, 2020	An off-the-shelf artificial cardiac patch improves cardiac repair after myocardial infarction inrats andpigs	rat	f	0.18	Pig heart	dECM	dECM	Patch	NR	NA	NA	#VALUE!		3.5 cm diameter	early	permanent	3	ECHO	54.7	3.1		5		36	4.1		5	5	18.7	3.63456	5.284	2.2987	3.16228
Kashiyama N, 2022	Adipose-derived stem cell sheet under an elastic patchimproves cardiac function in rats after myocardial infarction	rat	NR	0.13	Pig heart	dECM	dECM	Patch	NR	NA	NA	#VALUE!		7 mm diameter	mid	permanent	8.4	ECHO	36.7	7.3		6		25.7	3.7		7	7	11	5.62939	9.80881	3.1319	3.60555
Lee J, 2018	Comparison of Angiogenic Activities of Three Neuropeptides,Substance P, Secretoneurin, and Neuropeptide Y UsingMyocardial Infarction	rat	m	0.16	NR	HA	ECM component	Injection	3 wt%	30	50	1.5	9.38	NA	late	permanent	8	PV catheter	23.5	31.6		3		19.1	9.2		3	3	4.4	23.2723	361.067	19.0018	2.44949
MacArthur J, 2013	Sustained Release of Engineered Stromal Cell–Derived Factor 1-α From Injectable Hydrogels Effectively Recruits Endothelial Progenitor Cells and Preserves Ventricular Function After Myocardial Infarction	rat	m	0.275	NR	HA	ECM component	Injection	4% (w/v)	40	100	4	14.55	NA	early	permanent	4	ECHO	49.7	13.9		10		39.7	4.2		8	8	10	10.7888	26.1896	5.11758	4.24264
McLaughlin S, 2019a	Injectable human recombinant collagen matrices limit adverse remodeling and improve cardiacfunction after myocardial infarction	mouse	f	0.0203	recombinant human	Collagen type I	ECM component	Injection	1% (10 mg/mL)	10	50	0.5	24.63	NA	mid	permanent	4	ECHO	44.4	6.4	1.7	15		28.3	6.1	1.8	11	5.5	16.1	6.32834	9.95128	3.15457	4.52769
McLaughlin S, 2019b	Injectable human recombinant collagen matrices limit adverse remodeling and improve cardiacfunction after myocardial infarction	mouse	f	0.0203	recombinant human	Collagen type III	ECM component	Injection	1% (10 mg/mL)	10	50	0.5	24.63	NA	mid	permanent	4	ECHO	41.4	8.6	2.4	13		28.3	6.1	1.8	11	5.5	13.1	7.99608	16.5432	4.06733	4.30116
Mewhort H, 2014	Epicardial infarct repair with basic fibroblast growthfactor–enhanced CorMatrix-ECM biomaterial attenuates postischemic cardiac remodeling	rat	m	0.185	Pig small intestine submucosa	dECM	dECM	Patch	NR	NA	NA	#VALUE!		NR	late	permanent	19	ECHO	37.7	14.3		18		35.4	7		15	15	2.3	11.5874	16.4106	4.051	5.74456
Mewhort H, 2016	Epicardial infarct repair with bioinductive extracellular matrix promotes vasculogenesis and myocardial recovery	pig	m	25	Pig small intestine submucosa	dECM	dECM	Patch	NR	NA	NA	#VALUE!		NR	early	temporary	6	MRI	50.8	3.6		8		47	7.2		4	4	3.8	4.96226	9.234	3.03875	3.4641
Neuta P, 2015a	Evaluation of the Repairing Effect of Collagen Type Iand MaxGel on the Infarcted Myocardium in an Animal Model	rat	f	0.275	NR	Collagen type I	ECM component	Injection	NR	NA	200	#VALUE!		NA	late	temporary	6.1	ECHO	54.5	3.5		6		47.7	3.8		5	1.7	6.8	3.53821	9.45058	3.07418	2.77489
Neuta P, 2015b	Evaluation of the Repairing Effect of Collagen Type Iand MaxGel on the Infarcted Myocardium in an Animal Model	rat	f	0.275	Human basement membrane	dECM	dECM	Injection	NR	NA	200	#VALUE!		NA	late	temporary	6.1	ECHO	42.07	3.5		4		47.7	3.8		5	1.7	-5.63	3.5587	10.6157	3.25817	2.38747
Neuta P, 2015c	Evaluation of the Repairing Effect of Collagen Type Iand MaxGel on the Infarcted Myocardium in an Animal Model	rat	f	0.275	NR + Human basement membrane	Collagen type I + dECM	dECM	Injection	NR	NA	200	#VALUE!		NA	late	temporary	6.1	ECHO	58.78	3.5		6		47.7	3.8		5	1.7	11.08	3.53821	9.45058	3.07418	2.77489
Perea-Gil I, 2018a	Head-to-head comparison of two engineered cardiac grafts for myocardial repair: From scaffold characterization to pre-clinical testing	pig	NR	30.6	Pig heart	dECM	dECM	Patch	NR	NA	NA	#VALUE!		NR	early	permanent	5.7	MRI	52.9	6.2	2.2	8		50.6	9.5	2.3	17	8.5	2.3	8.07702	15.8299	3.97868	4.06202
Perea-Gil I, 2018b	Head-to-head comparison of two engineered cardiac grafts for myocardial repair: From scaffold characterization to pre-clinical testing	pig	NR	30.6	Human heart	dECM	dECM	Patch	NR	NA	NA	#VALUE!		NR	early	permanent	5.7	MRI	60.7	6.2	1.5	17		50.6	9.5	2.3	17	8.5	10.1	7.41452	9.70149	3.11472	5.04975
Pupkaite J, 2020c	Delivering more of an injectable human recombinant collagen III hydrogeldoes not improve its therapeutic efficacy for treating myocardial infarction	mouse	f	0.02	Recombinant human	Collagen type III	ECM component	Injection	0.01	10	50	0.5	25	NA	early	permanent	6	ECHO	49.6	3.4	1.3	7		29.6	6.1	2.3	7	3.5	20	4.37083	8.18748	2.86138	3.24037
Pupkaite J, 2020b	Delivering more of an injectable human recombinant collagen III hydrogeldoes not improve its therapeutic efficacy for treating myocardial infarction	mouse	f	0.02	Recombinant human	Collagen type III	ECM component	Injection	0.01	10	50	0.5	25	NA	early+mid+late	permanent	6	ECHO	40.8	4.5	1.7	7		29.6	6.1	2.3	7	3.5	11.2	5.02377	10.8164	3.28883	3.24037
Pupkaite J, 2020c	Delivering more of an injectable human recombinant collagen III hydrogeldoes not improve its therapeutic efficacy for treating myocardial infarction	mouse	f	0.02	Recombinant human	Collagen type III	ECM component	Injection	0.01	10	50	0.5	25	NA	mid+late	permanent	6	ECHO	21.1	3.4	1.3	7		29.4	6.1	2.3	7	3.5	-8.3	4.37083	8.18748	2.86138	3.24037
Pupkaite J, 2020d	Delivering more of an injectable human recombinant collagen III hydrogeldoes not improve its therapeutic efficacy for treating myocardial infarction	mouse	f	0.02	Recombinant human	Collagen type III	ECM component	Injection	0.01	10	50	0.5	25	NA	early+mid+late	permanent	6	ECHO	41	6.1	2.3	7		29.4	6.1	2.3	7	3.5	11.6	6.1	15.9471	3.99339	3.24037
Pupkaite J, 2020e	Delivering more of an injectable human recombinant collagen III hydrogeldoes not improve its therapeutic efficacy for treating myocardial infarction	mouse	f	0.02	Recombinant human	Collagen type III	ECM component	Injection	0.01	10	50	0.5	25	NA	early	permanent	6	ECHO	49.2	2.2	0.8	7		29.7	6	2.3	7	3.5	19.5	3.74229	6.00202	2.4499	3.24037
Pupkaite J, 2020f	Delivering more of an injectable human recombinant collagen III hydrogeldoes not improve its therapeutic efficacy for treating myocardial infarction	mouse	f	0.02	Recombinant human	Collagen type III	ECM component	Injection	0.02	20	50	1	50	NA	early	permanent	6	ECHO	43.6	4.9	1.9	7		29.7	6	2.3	7	3.5	13.9	5.24752	11.8013	3.43531	3.24037
Qiao L, 2019	Synergistic effects of adipose-derived stem cells combined with decellularized myocardial matrix on the treatment of myocardial infarctionin rats	rat	m	0.23	Pig heart	dECM	dECM	Injection	0.02	20	150	3	13.04	NA	mid	permanent	5	ECHO	47	2		3		29.4	1.2		3	3	17.6	1.64924	1.81333	1.3466	2.44949
Sarig U, 2016a	Natural myocardial ECM patch drives cardiac progenitor based restoration even after scarring	rat	m	0.325	Pig heart	dECM	dECM	Patch	NR	NA	NA	#VALUE!		NR	early	permanent	8.6	ECHO	78.3	3.1		8		30.4	2.6		8	8	47.9	2.86094	2.04625	1.43047	4
Sarig U, 2016b	Natural myocardial ECM patch drives cardiac progenitor based restoration even after scarring	rat	m	0.325	Pig heart	dECM	dECM	Patch	NR	NA	NA	#VALUE!		NR	late	permanent	8.6	ECHO	68	10		8		43.2	10		8	8	24.8	10	25	5	4
Seif-Naraghi S, 2013	Safety and efficacy of an injectable extracellular matrix hydrogelfor treating myocardial infarction	pig	NR	47.5	Pig heart	dECM	dECM	Injection	1 mg/mL	1	3500	3.5	0.07	NA	late	permanent	14	ECHO	73.8	11.7		6		27			1	1	46.8	11.7	159.705	12.6374	2.64575
Serpooshan V, 2013	The Effect of Bioengineered A cellular Collagen Patch on Cardiac Remodeling and Ventricular Function post Myocardial Infarction	mouse	m	0.0269	Rat tail	Collagen type I	ECM component	Patch	3.84 mg/mL	3.84	NA	#VALUE!		15.6 mm	early	permanent	4	ECHO	71.3	11	4.9	5		45.5	17.9	8	5	5	25.8	14.8561	88.282	9.39585	3.16228
Shen D, 2011	The amelioration of cardiac dysfunction after myocardial infarction by the injection of keratin biomaterials derived from human hair	rat	f	0.225	Human hair	Keratin	ECM component	Injection	5 mg/mL	5	100	0.5	2.22	NA	early	permanent	4	ECHO	47	4.1		15		24.8	3.3		15	15	22.2	3.72156	1.84667	1.35892	5.47723
Shi J, 2019	Heparan sulfate proteoglycan promotes fibroblast growth factor-2 function for ischemic heart repair	rat	m	0.075	NR	heparin sulfate proteoglycan	ECM component	Injection	0.1 uM	0.3	100	0.03	0.4	NA	early	permanent	2	ECHO	53.6	21.6		3		45.2	19		3	3	8.4	20.3416	275.853	16.6088	2.44949
Svystonyuk D, 2020a	Acellular bioscaffolds redirect cardiac fibroblasts and promote functional tissue repair in rodents and humans with myocardial injury	rat	m	0.175	Pig small intestine submucosa	dECM	dECM	Patch	NR	NA	NA	#VALUE!		1 cm diameter	late	permanent	17	ECHO	31.2	9.6		16		22.3	6.2		15	7.5	8.9	8.71315	14.8675	3.85584	4.84768
Svystonyuk D, 2020b	Acellular bioscaffolds redirect cardiac fibroblasts and promote functional tissue repair in rodents and humans with myocardial injury	rat	m	0.175	Pig small intestine submucosa	dECM-neutrilized	dECM	Patch	NR	NA	NA	#VALUE!		1 cm diameter	late	permanent	17	ECHO	19.7	12.1		16		22.3	6.2		15	7.5	-2.6	10.6662	22.2795	4.72012	4.84768
Tang J, 2017	A Regenerative Cardiac Patch Formed by Spray Painting of Biomaterials onto the Heart	mouse	m		Mouse plasma	Fibrin	ECM component	Patch	NR	NA	200	#VALUE!		200 uL	early	permanent	3	ECHO	38.8	8.2		6		33.9	10.4		6	6	4.9	9.36483	29.2333	5.40679	3.4641
Toeg H, 2013	Injectable Small Intestine Submucosal Extracellular Matrix in an Acute Myocardial Infarction Model	mouse	f	0.0205	Pig small intestine submucosa	dECM	dECM	Injection	1 part matrix to 2 parts PBS	NA	20	#VALUE!		NA	mid	permanent	4	ECHO	36	11.7	3.7	10		22.7	9.7	3.4	8	8	13.3	10.8704	26.5871	5.15627	4.24264
Vasanthan V, 2022	Acellular biomaterial modulates myocardial inflammation and promotes endogenous mechanisms of postinfarct cardiac repair	mouse	mixed		Pig small intestine submucosa	dECM	dECM	Patch	NR	NA	NA	#VALUE!		4 mm diameter	early	permanent	4	PV catheter	31.5	13.7	4.1	11		26.9	11.2	3.7	9	9	4.6	12.65	32.3279	5.68577	4.47214
Wang N, 2019a	Hyaluronic Acid Oligosaccharides Improve Myocardial Function Reconstruction and Angiogenesis against Myocardial Infarction by Regulation of Macrophages	mouse	m	0.021	NR	HA	ECM component	Injection	5 mg/kg/mouse	NA	NR	#VALUE!	5	NA	early	permanent	4	ECHO	57	2.8		6		61.1	2.3		6	3	-4.1	2.66673	3.55571	1.88566	3
Wang N, 2019b	Hyaluronic Acid Oligosaccharides Improve Myocardial Function Reconstruction and Angiogenesis against Myocardial Infarction by Regulation of Macrophages	mouse	m	0.021	NR	HA oligosaccharides	ECM component	Injection	5 mg/kg/mouse	NA	NR	#VALUE!	5	NA	early	permanent	4	ECHO	69.4	1		6		61.1	2.3		6	3	8.3	1.49188	1.11286	1.05492	3
Wang Q, 2016	Functional engineered human cardiac patches prepared from nature's platform improve heart function after acute myocardial infarction	rat	m	0.275	Rat heart	dECM	dECM	Patch	NR	NA	NA	#VALUE!		NR	early	permanent	4	ECHO	49.2	8.5	2.8	9		48.2	14.9	5.6	7	7	1	11.6804	34.6496	5.88639	4
Wang Z, 2019a	Decellularized Neonatal Cardiac Extracellular Matrix Prevents Widespread Ventricular Remodeling in Adult Mammals after Myocardial Infarction	mouse	m	0.028	fetal mouse heart	dECM	dECM	Injection	500 ug	16.6667	30	0.5	17.86	NA	early	permanent	6	ECHO	44.6	2.8		8		28.6	2.7		8	4	16	2.77038	2.87812	1.6965	3.4641
Wang Z, 2019b	Decellularized Neonatal Cardiac Extracellular Matrix Prevents Widespread Ventricular Remodeling in Adult Mammals after Myocardial Infarction	mouse	m	0.028	adult mouse heart	dECM	dECM	Injection	500 ug	16.6667	30	0.5	17.86	NA	early	permanent	6	ECHO	30.5	3.2		8		28.6	2.7		8	4	1.9	3.05859	3.50812	1.873	3.4641
Wassenaar J, 2016	Evidence for Mechanisms Underlying the Functional Benefits of a Myocardial Matrix Hydrogel for Post-MI Treatment	rat	f	0.2375	Pig heart	dECM	dECM	Injection	NR	NA	75	#VALUE!		NA	mid	temporary	6	MRI	63.6	5.7	2	8		60.4	7.1	2.7	7	7	3.2	6.38442	10.9181	3.30425	3.87298
Yanbo X, 2020	Epicardial transplantation of atrial appendage micrograft patch salvages myocardium after infarction	mouse	m	0.0238	Rat heart	dECM	dECM	Patch	NR	NA	NA	#VALUE!		NR	early	permanent	8	ECHO	37	11.4	3.2	13		29.1	16.6	5.5	9	9	7.9	13.7186	35.388	5.94878	4.69042
Yang X, 2021a	The Different Effect of Decellularized Myocardial Matrix Hydrogel and Decellularized Small Intestinal Submucosa Matrix Hydrogel on Cardiomyocytes and Ischemic Heart	rat	m	0.55	Pig small intestine submucosa	dECM	dECM	Injection	5 mg/mL	5	60	0.3	0.55	NA	early	permanent	4	ECHO	30.2	2.7		8		27.4	14.1		8	4	2.8	8.04649	24.2797	4.92745	3.4641
Yang X, 2021b	The Different Effect of Decellularized Myocardial Matrix Hydrogel and Decellularized Small Intestinal Submucosa Matrix Hydrogel on Cardiomyocytes and Ischemic Heart	rat	m	0.55	Pig heart	dECM	dECM	Injection	5 mg/mL	5	60	0.3	0.55	NA	early	permanent	4	ECHO	41.8	4.9		8		27.4	14.1		8	4	14.4	8.74357	28.6688	5.35432	3.4641
Yoon S, 2009	Regeneration of Ischemic Heart Using Hyaluronic Acid-Based Injectable Hydrogel	rat	m	0.15	NR	HA	ECM component	Injection	5% wt	50	50	2.5	16.67	NA	late	permanent	6	PV catheter	42.7	7.5		6		18.2	5.4		6	6	24.5	6.53491	14.235	3.77293	3.4641
Zhang Y, 2019a	A collagen hydrogel loaded with HDAC7-derived peptide promotes the regeneration of infarcted myocardium with functional improvement in arodent model	mouse	f	0.02	NR	7Ap Collagen type I peptide	ECM component	Injection	0.1 ug/kg	0.1	20	0.002	0.1	NA	early	permanent	2	ECHO	57.4	8.1	3.1	7		36.6	13.5	5.5	6	3	20.8	9.73499	45.1286	6.71778	3.16228
Zhang Y, 2019b	A collagen hydrogel loaded with HDAC7-derived peptide promotes the regeneration of infarcted myocardium with functional improvement in arodent model	mouse	f	0.02	Rat tail	Collagen type I	ECM component	Injection	3.3 mg/mL	3.3	20	0.066	3.3	NA	early	permanent	2	ECHO	41.8	10.5	4.3	6		36.6	13.5	5.5	6	3	5.2	11.4377	65.4107	8.08769	3
Aubin H, 2023a	Ventricular stabilization with a customized decellularized cardiac ECM-based scaffold after myocardial infarction alters gene expression in a rodent LAD-ligation model	rat	m	0.225	Rat heart	dECM	dECM	Sleeve	NR	NA	NA	#VALUE!		NA	late	permanent	6	ECHO	49.8	9.2		9		40.8	9		9	9	9	9.10055	18.4044	4.29004	4.24264
Aubin H, 2023b	Ventricular stabilization with a customized decellularized cardiac ECM-based scaffold after myocardial infarction alters gene expression in a rodent LAD-ligation model	rat	m	0.225	Rat heart	dECM	dECM	Sleeve	NR	NA	NA	#VALUE!		NA	late	permanent	10	ECHO	54.1	14.7		9		34.4	7.8		9	9	19.7	11.7671	30.77	5.54707	4.24264
Feng J, 2024a	Versican Promotes Cardiomyocyte Proliferation and Cardiac Repair	mouse	NR	0.02	recombinante mouse versican	Versican	ECM component	Injection	0.5ug per mouse	0.0005	10	0.0005	0.025	NA	early	permanent	4	ECHO	25.192	5.65342	2.308	6		20.769	6.12372	2.5	6	1.2	4.423	5.67223	32.1742	5.67223	2.68328
Feng J, 2024b	Versican Promotes Cardiomyocyte Proliferation and Cardiac Repair	mouse	NR	0.02	recombinante mouse versican	Versican	ECM component	Injection	1ug	0.001	10	0.001	0.05	NA	early	permanent	4	ECHO	41.538	2.82671	1.154	6		20.769	6.12372	2.5	6	1.2	20.769	3.02081	9.12528	3.02081	2.68328
Feng J, 2024c	Versican Promotes Cardiomyocyte Proliferation and Cardiac Repair	mouse	NR	0.02	recombinante mouse versican	Versican	ECM component	Injection	2ug	0.002	10	0.002	0.1	NA	early	permanent	4	ECHO	43.077	4.71037	1.923	6		20.769	6.12372	2.5	6	1.2	22.308	4.77247	22.7765	4.77247	2.68328
Feng J, 2024d	Versican Promotes Cardiomyocyte Proliferation and Cardiac Repair	mouse	NR	0.02	recombinante mouse versican	Versican	ECM component	Injection	4ug	0.004	10	0.004	0.2	NA	early	permanent	4	ECHO	27.5	6.59403	2.692	6		20.769	6.12372	2.5	6	1.2	6.731	6.57656	43.2511	6.57656	2.68328
Feng J, 2024e	Versican Promotes Cardiomyocyte Proliferation and Cardiac Repair	mouse	NR	0.02	recombinante mouse versican	Versican	ECM component	Injection	8ug	0.008	10	0.008	0.4	NA	early	permanent	4	ECHO	15	3.76732	1.538	6		20.769	6.12372	2.5	6	1.2	-5.769	3.88447	15.0891	3.88447	2.68328
Hao D, 2024	Hapln1 promotes dedifferentiation and proliferation of iPSC-derived cardiomyocytes by promoting versican-based GDF11 trapping	mouse	f	0.02125	Recombinant mouse HAPLN1	HAPLN1	ECM component	Injection	2ug per mouse	0.002	50	0.002	0.0941176	NA	early	permanent	5	ECHO	54.167	2.778		6		37.222	4.444		6	6	16.945	3.70583	4.57774	2.13956	3.4641
Hao Y, 2022	Biological Cardiac Patch Based on Extracellular Vesicles and Extracellular Matrix for Regulating Injury-Related Microenvironment and Promoting Cardiac Tissue Recovery	mouse	m	0.0225	Pig heart	dECM	dECM	Patch	NR	NR	NA	#VALUE!		3 mm diameter	early	permanent	4	ECHO	28.693	5.114		5		29.545	6.534		5	5	-0.852	5.86712	13.7692	3.71069	3.16228
Hayam R, 2022a	Electrospun extracellular matrix scaffold improves cardiac structure and function post-myocardial infarction	rat	m	0.41	Pig heart	dECM	dECM	Patch	NR	NR	NA	#VALUE!		thick (400um)	late	permanent	8	ECHO	52.3	10.5328	4.3	6		26.4	12.435	4.7	7	3.5	25.9	11.2028	56.7753	7.53494	3.08221
Hayam R, 2022b	Electrospun extracellular matrix scaffold improves cardiac structure and function post-myocardial infarction	rat	m	0.41	Pig heart	dECM	dECM	Patch	NR	NR	NA	#VALUE!		thin (200um)	late	permanent	8	ECHO	41.6	13.1636	3.8	12		26.4	12.435	4.7	7	3.5	15.2	13.0317	62.674	7.91669	3.937
Hume RD, 2023a	Tropoelastin Improves Post-Infarct Cardiac Function	rat	m	0.225	Recombinant human tropoelastin	Tropoelestin	ECM component	Injection	1mg/ml	1	100	0.1	0.444444	NA	mid	permanent	4	ECHO	64.7	11.6413	4.4	7		46	8.76812	3.1	8	8	18.7	10.1953	27.8423	5.27658	3.87298
Jiang Y, 2023	Dual human iPSC-derived cardiac lineage cell-seeding extracellular matrix patches promote regeneration and long-term repair of infarcted hearts	mouse	m	0.025	Pig small intestine submucosa	dECM	dECM	Patch	NR	NR	NA	#VALUE!		5x9mm	mid	permanent	13.9	ECHO	34.682	5.77849	1.492	15		32.279	4.64	1.16	16	16	2.403	5.22071	3.52054	1.87631	5.56776
Lee J, 2024a	Paintable Decellularized-ECM Hydrogel for Preventing Cardiac Tissue Damage	rat	m	0.25	NR + Pig heart	HA + dECM (pdHA_t)	dECM	Patch	4% HA (w/v) + 1% dECM (w/v)	50	NA	#VALUE!		NA	early	permanent	4	ECHO	82.175	5.92042	2.417	6		36.858	7.39991	3.021	6	3	45.317	6.37824	20.341	4.5101	3
Lee J, 2024b	Paintable Decellularized-ECM Hydrogel for Preventing Cardiac Tissue Damage	rat	m	0.25	NR	HA (pHA_t)	ECM component	Patch	4% HA (w/v)	50	NA	#VALUE!		NA	early	permanent	4	ECHO	54.079	17.5643	7.855	5		36.858	7.39991	3.021	6	3	17.221	14.9641	119.426	10.9282	2.82843
Mohindra P, 2023	Local decorin delivery via hyaluronic acid microrods improves cardiac performance ventricular remodeling after myocardial infarction	rat	m	0.2125	NR	Decorin	ECM component	Injection	12ug	0.012	50	0.0006	0.00282353	NA	mid	temporary	8	ECHO	30.674	5.803		4		34.404	5.596		5	5	-3.73	5.68564	14.5469	3.81404	3
Nair RS, 2023	Mitigation of Fibrosis after Myocardial Infarction in Rats by Using a Porcine Cholecyst Extracellular Matrix	rat	NR	0.265	Pig heart	dECM	dECM	Patch	NR	NR	NA	#VALUE!		7mm x 3mm	early	permanent	4	ECHO	76.064	9.21278	5.319	3		75.532	2.76435	1.596	3	3	0.532	6.80136	30.839	5.55329	2.44949
Rotem I, 2022	Osteopontin promotes infarct repair	mouse	f	0.0225	NR	Osteopontin	ECM component	Injection	200ng	0.0002	40	8e-06	0.000355556	NA	early	permanent	4.3	ECHO	34.439	16.071		20		24.107	10.714		19	19	10.332	13.7285	19.3432	4.39809	6.245
Spang MT, 2022a	Intravascularly infused extracellular matrix as a biomaterial for targeting and treating inflamed tissues	rat	f	0.2275	Pig heart	dECM	dECM	Injection	10mg/ml	10	200	2	8.79121	NA	early	permanent	5	MRI	57.768	8.99469	2.712	11		52.006	7.49557	2.26	11	11	5.762	8.27913	12.4625	3.53023	4.69042
Spang MT, 2022b	Intravascularly infused extracellular matrix as a biomaterial for targeting and treating inflamed tissues	pig	mixed	45	Pig heart	dECM	dECM	Injection	10mg/ml	10	4000	40	0.888889	NA	early	temporary	8	ECHO	54.319	9.74614	3.082	10		49.731	9.97382	3.154	10	10	4.588	9.86064	19.4464	4.40981	4.47214
Vasanthan V, 2023	Micronized Acellular Matrix Biomaterial Leverages Eosinophils for Postinfarct Cardiac Repair	mouse	m	0.025	Pig small intestine submucosa	dECM	dECM	Injection	1.6mg	1.6	40	0.064	2.56	NA	early	permanent	4	PV catheter	34.534	10.181	2.939	12		25.959	10.8435	3.429	10	10	8.575	10.4843	20.152	4.4891	4.69042
Wang Y, 2023	Injectable decellularized extracellular matrix hydrogel loaded with exosomes encapsulating curcumin for prevention of cardiac fibrosis after myocardial infarction	mouse	m	0.0235	Pig heart	dECM	dECM	Injection	NR	NR	20	#VALUE!		NA	early	permanent	4	ECHO	27.692	0.855		3		23.761	1.368		3	3	3.931	1.14071	0.867483	0.931388	2.44949
Zhang L, 2024	Egr1 regulates regenerative senescence and cardiac repair	mouse	mixed		NR	Agrin	ECM component	Injection	20ug/ml	0.02	50	0.001		NA	NR	permanent	4	ECHO	46.609	5.55203	1.674	11		34.249	9.2126	4.12	5	5	12.36	6.80199	13.4595	3.66872	4

## Sheet: Supplementary Data 4
Pub code (author, year)	Title	Species	Sex (m/f/mixed)	ECM source	ECM component	Method of administration	Dose (ECM concentration)	Total Volume (injection)	Size (patch)	Timing of treatment (post-MI in weeks)	Timing of treatment (post-injury early (≤1 day), middle (≤1 week), late (>1 week))	Type of Myocardial injury (permanent vs temporary)	Time of outcome measurements (weeks)	incidence death ECM	n ECM	incidence death control	n control
Abdalla S, 2013	Hyaluronic acid-based hydrogel induces neovascularization andimproves cardiac function in a rat model of myocardial infarction	rat	f	NR	Gelatin + HA	Injection	0.8% (w/v)	450 uL	NA	0	early	permanent	4	2	12	1	11
Aubin H, 2023a	Ventricular stabilization with a customized decellularized cardiac ECM-based scaffold after myocardial infarction alters gene expression in a rodent LAD-ligation model	rat	m	Rat heart	dECM	Sleeve	NR	NA	NA	2	late	permanent	6	-	9	-	9
Aubin H, 2023b	Ventricular stabilization with a customized decellularized cardiac ECM-based scaffold after myocardial infarction alters gene expression in a rodent LAD-ligation model	rat	m	Rat heart	dECM	Sleeve	NR	NA	NA	2	late	permanent	10	-	9	-	9
Cortes-Morichetti M, 2007	Association Between a Cell-Seeded Collagen Matrix and CellularCardiomyoplasty for Myocardial Support and Regeneration	mouse	NR	Bovine	Collagen type I	Patch	NR	NA	4x3x1.5 mm	0	early	permanent	6.42857	0	10	0	10
Francis M, 2016	Human Placenta Hydrogel Reduces Scarring in a Rat Model of Cardiac Ischemiaand Enhances Cardiomyocyte and Stem Cell Cultures	rat	m	Human placenta	dECM	Injection	5 mg/mL	75 uL	NA	0.003	early	permanent	8	1	6	4	7
Jiang Y, 2023	Bioactive Materials	mouse	m	Pig small intestine submucosa	dECM	Patch	NR	NA	5x9mm	1	mid	permanent	13.9	3	23	4	25
Mewhort H, 2014	Epicardial infarct repair with basic fibroblast growthfactor–enhanced CorMatrix-ECM biomaterial attenuates postischemic cardiac remodeling	rat	m	Pig small intestine submucosa	dECM	Patch	NR	NA	NR	3	late	permanent	19	0	18	0	13
Mewhort H, 2016	Epicardial infarct repair with bioinductive extracellular matrix promotes vasculogenesis and myocardial recovery	pig	m	Pig small intestine submucosa	dECM	Patch	NR	NA	NR	0	early	temporary	6	0	8	0	4
Noshadi I, 2017	In vitro and in vivo analysis of visible light crosslinkable gelatin methacryloyl (GelMA) hydrogels	rat	m	Pig skin	GelMa	Injection	10% (w/v)	200 uL	NA	0	early	permanent	3	0	8	0	3
Rotem I, 2022	Basic Research in Cardiology	mouse	f	NR	Osteopontin	Injection	200ng	40uL	NA	0	early	permanent	4.3	-	20	-	19
Seif-Naraghi S, 2013	Safety and efficacy of an injectable extracellular matrix hydrogelfor treating myocardial infarction	pig	NR	Pig heart	dECM	Injection	1 mg/mL	3.5-3.75 mL	NA	2	late	permanent	14	1	6	1	4
Spang MT, 2022 Exp. 2	Intravascularly infused extracellular matrix as a biomaterial for targeting and treating inflamed tissues	pig	mixed	Pig heart	dECM	Injection	10mg/ml	4mL	NA	0	early	temporary	8	-	10	-	10
Tang J, 2017	A Regenerative Cardiac Patch Formed by Spray Painting of Biomaterials onto the Heart	mouse	m	Mouse plasma	Fibrin	Patch	NR	200 uL	200 uL	0	early	permanent	3	3	9	3	9
Tashakori-Miyanroudi M, 2020	Conductive carbon nanofibers incorporated into collagen bio-scaffold assists myocardial injury repair	rat	m	Rat tail	Collagen type I	Patch	NR	NA	NR	0	early	permanent	4	0	10	0	10
Xiang Z, 2006 Exp. 1	Collagen–GAG Scaffolds Grafted onto Myocardial Infarcts in a Rat Model: A Delivery Vehicle for Mesenchymal Stem Cells	rat	f	Bovine Tendon	Collagen type I + chondroitin-6-sulfate EDAC treated	Patch	0.5wt% Collagen + 0.05wt% chondroitin-6-sulfate	NA	15 x 15 x 2 mm	1	mid	temporary	4	2	8	0	4
Xiang Z, 2006 Exp. 2	Collagen–GAG Scaffolds Grafted onto Myocardial Infarcts in a Rat Model: A Delivery Vehicle for Mesenchymal Stem Cells	rat	f	Bovine Tendon	Collagen type I + chondroitin-6-sulfate DHT treated	Patch	0.5wt% Collagen + 0.05wt% chondroitin-6-sulfate	NA	15 x 15 x 2 mm	1	mid	temporary	4	0	10	0	4

## Sheet: Supplementary Data 5
Pub_code	Title	Species	Sex	Weight	ECM_source	ECM_components_a	ECM_components_b	Method_of_administration	Dose	ECM_concentration_mg	Total_Volume_(injection)	Total_mg_injected	Total_mgkg_injected	Size_patch	Timing_of_treatment	Type_of_Myocardial_injury	Time_of_outcome_measurements_weeks	Method_for_assessment_of_functional_parameters	mean ECM	SD ECM	SE ECM	n ECM	n corrected ECM	mean control	SD control	SE control	n control	n corrected control	MD	Pooled_SD	MDvar	MDSE	SQRN
Abdalla S, 2013	Hyaluronic acid-based hydrogel induces neovascularization andimproves cardiac function in a rat model of myocardial infarction	rat	f	0.225	NR	Gelatin + HA	ECM component	Injection	0.8% (w/v)	8	450	3.6	16	NA	early	permanent	4	ECHO	33.3	5.8		10		21	5.6		10	10	12.3	5.70088	6.5	2.54951	4.47214
Ahmadi A, 2014	The role of integrina2 in cell and matrix therapy that improvesperfusion, viability and function of infarcted myocardium	mouse	f	0.02	rat tail	Collagen type I	ECM component	Injection	2.49 mg/mL	2.49	50	0.1245	6.23	NA	mid	permanent	4	ECHO	25.2	9	2.4	14		16.1	5.7	1.5	14	14	9.1	7.53293	8.10643	2.84718	5.2915
Bassat E, 2017	The extracellular matrix protein agrin promotes heart regeneration in mice	mouse	f	0.03	recombinant human	Agrin	ECM component	Injection	1 ug	20	50	1	33.33	NA	early	permanent	3	ECHO	17.2	2.6	0.9	8		11.4	5.4	2.2	6	6	5.8	4.01165	4.69389	2.16654	3.74166
Chen C, 2008	Porous tissue grafts sandwiched with multilayeredmesenchymal stromal cell sheets induce tissueregeneration for cardiac repair	rat	m	0.032	Bovine heart	dECM	dECM	Patch	NR					5 mm diameter	late	permanent	16	ECHO	34.8	15.9	4.1	15		20.8	21.3	5.5	15	15	14	18.7949	47.1	6.86294	5.47723
D'Amore A, 2016	Bi-Layered polyurethane – extracellular matrix cardiac patch improves ischemicventricular wall remodeling in a rat model	rat	f	0.225	Pig heart	dECM	dECM	Patch	15 mg/mL	15				6 mm diameter	late	permanent	10	ECHO	22	5.1	2.1	6		12.8	5.5	2.3	6	6	9.2	5.30377	9.37667	3.06213	3.4641
Duc Vu T, 2015	An autologous platelet-rich plasma hydrogel compound restores left ventricular structure, function and ameliorates adverse remodeling in a minimally invasive large animal myocardial restoration model: A translational approach	pig	f	67.5	NR	Gelatin + HA	ECM component	Injection	NR		6000			NA	early	permanent	8	ECHO	33.6	1.1		6		27.6	2.2		6	6	6	1.73925	1.00833	1.00416	3.4641
Frederick J, 2010	Stromal Cell-Derived Factor-1α Activation of Tissue EngineeredEndothelial Progenitor Cell Matrix Enhances VentricularFunction after Myocardial Infarction by Stromal Cell-Derived Factor-1α Activation of Tissue EngineeredEndothelial Progenitor Cell Matrix Enhances VentricularFunction after Myocardial Infarction by Stromal Cell-Derived Factor-1α Activation of Tissue EngineeredEndothelial Progenitor …	rat	m	0.275	Pig jejunal submucosa	dECM	dECM	Patch	NR					0.75 x 0.75 cm^2	early	permanent	4	ECHO	32	4.6	1	21		16	9.4	2	22	22	16	7.45517	5.17298	2.27442	6.55744
Gao L, 2017	Myocardial Tissue Engineering With Cells Derived From Human-Induced Pluripotent Stem Cells and a Native-Like, High-Resolution, 3-Dimensionally Printed Scaffold	mouse	NR	0.028	NR + Bovine heart	GelMa + dECM	ECM component	Patch	NR					2 x 2 mm	early	permanent	4	ECHO	17	5.3	2	7		15	4.7	1.8	7	7	2	5.00899	7.16857	2.67742	3.74166
Guan G, 2021	Engineering hiPSC-CM and hiPSC-EC laden 3D nanofibrous splenic hydrogel for improving cardiac function through revascularization and remuscularization in infarcted heart	mouse	m	0.0275	Pig spleen	dECM	dECM	Injection	1% (w/v)	10	20	0.2	7.27	NA	early	permanent	4	ECHO	19.6	0.6		6		15.4	0.8		6	6	4.2	0.707107	0.166667	0.408248	3.4641
Hosoyama K, 2018	Nanoengineered Electroconductive Collagen-Based Cardiac Patchfor Infarcted Myocardium Repair	mouse	f	0.0203	Pig	Collagen type I	ECM component	Patch	10% (w/w)	100				NR	mid	permanent	5	ECHO	22.7	4.5	1.5	9		20.1	4.3	1.1	14	14	2.6	4.37727	3.49755	1.87017	4.79583
Huang k, 2020	An off-the-shelf artificial cardiac patch improves cardiac repair after myocardial infarction inrats andpigs	rat	f	0.18	Pig heart	dECM	dECM	Patch	NR					3.5 cm diameter	early	permanent	3	ECHO	26.3	2.4		5		23.4	1.5		5	5	2.9	2.00125	1.602	1.2657	3.16228
Kofidis T, 2005a	Myocardial Restoration With Embryonic Stem Cell Bioartificial Tissue Transplantation	rat	NR	0.275	NR	Collagen type I	ECM component	Patch	NR					0.125 mL	early	permanent	2	ECHO	12.4	6.2	2.8	5		8.1	6.4	2.9	5	5	4.3	6.30079	15.88	3.98497	3.16228
Kofidis T, 2005b	Novel Injectable Bioartificial Tissue Facilitates Targeted,Less Invasive, Large-Scale Tissue Restoration on the Beating Heart After Myocardial Injury	mouse	NR		Mouse cells	Matrigel	ECM component	Injection	NR		50			NA	early	permanent	4	ECHO	16.3	2.7		5		11.8	2.2		5	5	4.5	2.46272	2.426	1.55756	3.16228
Okada M, 2010a	Differential efficacy of gels derived from small intestinal submucosa as aninjectable biomaterial for myocardial infarct repair	mouse	m	0.0275	Pig small intestine submucosa	dECM	dECM	Injection	9.4 mg/mL	9.4	20	0.188	6.84	NA	early	permanent	6	ECHO	31.5	2.3	0.8	9		24.1	4.7	1.9	6	3	7.4	2.94109	3.84444	1.96073	3.4641
Okada M, 2010b	Differential efficacy of gels derived from small intestinal submucosa as aninjectable biomaterial for myocardial infarct repair	mouse	m	0.0275	Pig small intestine submucosa	dECM	dECM	Injection	8.2 mg/mL	8.2	20	0.164	5.96	NA	early	permanent	6	ECHO	24.7	3.9	1.5	7		24.1	4.7	1.9	6	3	0.6	4.11461	8.0619	2.83935	3.16228
Qiao L, 2019	Synergistic effects of adipose-derived stem cells combined with decellularized myocardial matrix on the treatment of myocardial infarctionin rats	rat	m	0.23	Pig heart	dECM	dECM	Injection	0.02	0.2	150	0.03	0.13	NA	mid	permanent	5	ECHO	20.3	0.6		3		12.5	0.6			3	7.8	0.6	0.24	0.489898	2.44949
Ravi S, 2012	Effect of bone marrow-derived extracellular matrix on cardiacfunction after ischemic injury	rat	m	0.25	Pig bone-marrow	dECM	dECM	Injection	300 ug/mL	0.3	50	0.015	0.06	NA	early	temporary	3	ECHO	41.8	2.7		4		40.8	1.3		4	4	1	2.11896	2.245	1.49833	2.82843
Sarig U, 2016a	Natural myocardial ECM patch drives cardiac progenitor based restoration even after scarring	rat	m	0.325	Pig heart	dECM	dECM	Patch	NR					NR	early	permanent	8.6	ECHO	73.1	5.8		8		27.6	2.2		8	8	45.5	4.38634	4.81	2.19317	4
Sarig U, 2016b	Natural myocardial ECM patch drives cardiac progenitor based restoration even after scarring	rat	m	0.325	Pig heart	dECM	dECM	Patch	NR					NR	late	permanent	8.6	ECHO	60.7	8		8		33.1	4.4		8	8	27.6	6.456	10.42	3.228	4
Serpooshan V, 2013	The Effect of Bioengineered A cellular Collagen Patch on Cardiac Remodeling and Ventricular Function post Myocardial Infarction	mouse	m	0.0269	Rat tail	Collagen type I	ECM component	Patch	3.84 mg/mL	3.84				15.6 mm	early	permanent	4	ECHO	57.3	13.8	6.2	5		24	20.7	9.2	5	5	33.3	17.5916	123.786	11.1259	3.16228
Shen D, 2011	The amelioration of cardiac dysfunction after myocardial infarction by the injection of keratin biomaterials derived from human hair	rat	f	0.225	Human hair	Keratin	ECM component	Injection	5 mg/mL	5	100	0.5	2.22	NA	early	permanent	4	ECHO	28.1	2.8		15		12.2	3.1		15	15	15.9	2.95381	1.16333	1.07858	5.47723
Shi J, 2019	Heparan sulfate proteoglycan promotes fibroblast growth factor-2 function for ischemic heart repair	rat	m	0.075	NR	heparin sulfate proteoglycan	ECM component	Injection	0.1 uM	0.3	100	0.03	0.4	NA	early	permanent	2	ECHO	26.6	12.7		3		20.4	11.3		3	3	6.2	12.0204	96.3267	9.81461	2.44949
Simpson D, 2007	A Tissue Engineering Approach to Progenitor Cell Delivery Results in Significant Cell Engraftment and Improved Myocardial Remodeling	rat	m		Rat tail	Collagen type I	ECM component	Patch	2 mg/mL	2				NR	early	permanent	4	ECHO	18	2.6	1	7		19	3.2	1	10	10	-1	2.97456	2.1488	1.46588	4.12311
Tang J, 2017	A Regenerative Cardiac Patch Formed by Spray Painting of Biomaterials onto the Heart	mouse	m		Mouse plasma	Fibrin	ECM component	Patch	NR		200			200 uL	early	permanent	3	ECHO	21.1	4.5		6		17.2	2.9		6	6	3.9	3.7855	4.77667	2.18556	3.4641
Wang N, 2019a	Hyaluronic Acid Oligosaccharides Improve Myocardial Function Reconstruction and Angiogenesis against Myocardial Infarction by Regulation of Macrophages	mouse	m	0.021	NR	HA	ECM component	Injection	5 mg/kg/mouse					NA	early	permanent	4	ECHO	25.6	2.6		6		28.2	2.9		6	3	-2.6	2.68913	3.61571	1.9015	3
Wang N, 2019b	Hyaluronic Acid Oligosaccharides Improve Myocardial Function Reconstruction and Angiogenesis against Myocardial Infarction by Regulation of Macrophages	mouse	m	0.021	NR	HA oligosaccharides	ECM component	Injection	5 mg/kg/mouse					NA	early	permanent	4	ECHO	33.6	3.2		6		28.2	2.9		6	3	5.4	3.11723	4.85857	2.20422	3
Wang Q, 2016	Functional engineered human cardiac patches prepared from nature's platform improve heart function after acute myocardial infarction	rat	m	0.275	Rat heart	dECM	dECM	Patch	NR					NR	early	permanent	4	ECHO	22.1	4.3	1.4	9		21.6	6.7	2.5	7	7	0.5	5.45933	7.56934	2.75124	4
Wang Z, 2019a	Decellularized Neonatal Cardiac Extracellular Matrix Prevents Widespread Ventricular Remodeling in Adult Mammals after Myocardial Infarction	mouse	m	0.028	fetal	dECM	dECM	Injection	500 ug	16.6667	30	0.5	17.86	NA	early	permanent	6	ECHO	23.1	2.4		8		15.4	1.5		8	4	7.7	2.16956	1.76512	1.32858	3.4641
Wang Z, 2019b	Decellularized Neonatal Cardiac Extracellular Matrix Prevents Widespread Ventricular Remodeling in Adult Mammals after Myocardial Infarction	mouse	m	0.028	adult mouse heart	dECM	dECM	Injection	500 ug	16.6667	30	0.5	17.86	NA	early	permanent	6	ECHO	16.5	2.8		8		15.4	1.5		8	4	1.1	2.48254	2.31113	1.52024	3.4641
Yang X, 2021a	The Different Effect of Decellularized Myocardial Matrix Hydrogel and Decellularized Small Intestinal Submucosa Matrix Hydrogel on Cardiomyocytes and Ischemic Heart	rat	m	0.55	Pig small intestine submucosa	dECM	dECM	Injection	5 mg/mL	5	60	0.3	0.55	NA	early	permanent	4	ECHO	14.6	1.5		8		13.2	7.7		8	4	1.4	4.40023	7.26075	2.69458	3.4641
Yang X, 2021b	The Different Effect of Decellularized Myocardial Matrix Hydrogel and Decellularized Small Intestinal Submucosa Matrix Hydrogel on Cardiomyocytes and Ischemic Heart	rat	m	0.55	Pig heart	dECM	dECM	Injection	5 mg/mL	5	60	0.3	0.55	NA	early	permanent	4	ECHO	21.1	2.7		8		13.2	7.7		8	4	7.9	4.78435	8.58375	2.9298	3.4641
Yu J, 2009a	Restoration of left ventricular geometry and improvement of left ventricular function in a rodent model of chronic ischemic cardiomyopathy	rat	f	0.2375	Human	Fibrin	ECM component	Injection	NR					NA	late	temporary	10	ECHO	23.1	7.5		7		22.4	8.5		7	3.5	0.7	7.80742	26.1239	5.11116	3.24037
Yu J, 2009b	Restoration of left ventricular geometry and improvement of left ventricular function in a rodent model of chronic ischemic cardiomyopathy	rat	f	0.2375	algea	Alginate	ECM component	Injection	1.5% in saline	15				NA	late	temporary	10	ECHO	33.5	14.1		7		22.4	8.5		7	3.5	11.1	12.7117	69.2513	8.32174	3.24037
Zhang Y, 2019a	A collagen hydrogel loaded with HDAC7-derived peptide promotes the regeneration of infarcted myocardium with functional improvement in arodent model	mouse	f	0.02	NR	7Ap Collagen type I peptide	ECM component	Injection	0.1 ug/kg	0.1	20	0.002	0.1	NA	early	permanent	2	ECHO	30.2	12.2	4.6	7		20.6	9.8	4	6	3	9.6	11.6465	64.5905	8.03682	3.16228
Zhang Y, 2019b	A collagen hydrogel loaded with HDAC7-derived peptide promotes the regeneration of infarcted myocardium with functional improvement in arodent model	mouse	f	0.02	Rat tail	Collagen type I	ECM component	Injection	3.3 mg/mL	3.3	20	0.066	3.3	NA	early	permanent	2	ECHO	20.9	3.8	1.5	6		20.6	9.8	4	6	3	0.3	6.14445	18.8771	4.34478	3
Aubin H, 2023a	Ventricular stabilization with a customized decellularized cardiac ECM-based scaffold after myocardial infarction alters gene expression in a rodent LAD-ligation model	rat	m	0.225	Rat heart	dECM	dECM	Sleeve	NR	NA	NA			NA	late	permanent	6	ECHO	35.1	9.1		9		25.8	6.5		9	9	9.3	7.90759	13.8956	3.72767	4.24264
Aubin H, 2023b	Ventricular stabilization with a customized decellularized cardiac ECM-based scaffold after myocardial infarction alters gene expression in a rodent LAD-ligation model	rat	m	0.225	Rat heart	dECM	dECM	Sleeve	NR	NA	NA			NA	late	permanent	10	ECHO	40.8	13.3		9		23.3	4.5		9	9	17.5	9.92824	21.9044	4.68022	4.24264
Hayam R, 2022a	Electrospun extracellular matrix scaffold improves cardiac structure and function post-myocardial infarction	rat	m	0.41	Pig heart	dECM	dECM	Patch	NR	NA	NA			thick (400um)	late	permanent	8	ECHO	24.8	5.38888	2.2	6		10.1	6.3498	2.4	7	3.5	14.7	5.72713	14.8381	3.85202	3.08221
Hayam R, 2022b	Electrospun extracellular matrix scaffold improves cardiac structure and function post-myocardial infarction	rat	m	0.41	Pig heart	dECM	dECM	Patch	NR	NA	NA			thin (200um)	late	permanent	8	ECHO	19.7	6.58179	1.9	12		10.1	6.3498	2.4	7	3.5	9.6	6.53945	15.7821	3.97267	3.937
Rotem I, 2022	Osteopontin promotes infarct repair	mouse	f	0.0225	NR	Osteopontin	ECM component	Injection	200ng		40	0.0002	0.00888889	NA	early	permanent	4.3	ECHO	16.847	9.31		20		11.527	5.542		20	20	5.32	7.66126	5.86949	2.4227	6.32456
Hao D, 2024	Hapln1 promotes dedifferentiation and proliferation of iPSC-derived cardiomyocytes by promoting versican-based GDF11 trapping	mouse	f	0.02125	Recombinant mouse HAPLN1	HAPLN1	ECM component	Injection	2ug per mouse		50	0.002	0.0941176	NA	early	permanent	5	ECHO	20.909	2.182		6		10	2		6	6	10.909	2.09298	1.46019	1.20838	3.4641
Hao Y, 2022	Biological Cardiac Patch Based on Extracellular Vesicles and Extracellular Matrix for Regulating Injury-Related Microenvironment and Promoting Cardiac Tissue Recovery	mouse	m	0.0225	Pig heart	dECM	dECM	Patch	NR	NA	NA			3 mm diameter	early	permanent	4	ECHO	13.134	3.284		5		13.881	3.284		5	5	-0.747	3.284	4.31386	2.07698	3.16228
Hume RD, 2023a	Tropoelastin Improves Post-Infarct Cardiac Function	rat	m	0.225	Recombinant human tropoelastin	Tropoelestin	ECM component	Injection	1mg/ml	1	100	0.1	0.444444	NA	mid	permanent	4	ECHO	37.5	10.0803	3.81	7		23.929	4.71499	1.667	8	8	13.571	7.6726	15.7684	3.97095	3.87298
Lee J, 2024a	Paintable Decellularized-ECM Hydrogel for Preventing Cardiac Tissue Damage	rat	m	0.25	NR + Pig heart	HA + dECM	dECM	Patch	4% HA (w/v) + 1% dECM (w/v)	50	NA			NA	early	permanent	4	ECHO	58.731	6.51319	2.659	6		20.785	6.51319	2.659	6	6	37.946	6.51319	14.1406	3.76039	3.4641
Lee J, 2024b	Paintable Decellularized-ECM Hydrogel for Preventing Cardiac Tissue Damage	rat	m	0.25	NR	HA	ECM component	Patch	4% HA (w/v)	50	NA	#VALUE!		NA	early	permanent	4	ECHO	33.595	13.5103	6.042	5		20.785	6.51319	2.659	6	6	12.81	10.2319	38.3869	6.19572	3.31662
Nair RS, 2023	Mitigation of Fibrosis after Myocardial Infarction in Rats by Using a Porcine Cholecyst Extracellular Matrix	rat	NR	0.265	Pig heart	dECM	dECM	Patch	NR	NA	NA			7mm x 3mm	early	permanent	4	ECHO	38.778	4.34398	2.508	3		36.849	1.33714	0.772	3	3	1.929	3.21389	6.88605	2.62413	2.44949
Wang Y, 2023	Injectable decellularized extracellular matrix hydrogel loaded with exosomes encapsulating curcumin for prevention of cardiac fibrosis after myocardial infarction	mouse	m	0.0235	Pig heart	dECM	dECM	Injection	NR	NA	20			NA	early	permanent	4	ECHO	13.053	0.802		3		11.221	1.145		3	3	1.832	0.988491	0.65141	0.8071	2.44949
Jiang Y, 2023	Dual human iPSC-derived cardiac lineage cell-seeding extracellular matrix patches promote regeneration and long-term repair of infarcted hearts	mouse	m	0.025	Pig small intestine submucosa	dECM	dECM	Patch	NR	NA	NA			5x9mm	mid	permanent	13.9	ECHO	18.65	2.10656	0.86	6		14.79	2.49848	1.02	6	6	3.86	2.31084	1.78	1.33417	3.4641
Spang MT, 2022b	Intravascularly infused extracellular matrix as a biomaterial for targeting and treating inflamed tissues	pig	Mixed	45	Pig heart	dECM	dECM	Injection	10mg/ml	10	4000	40	0.888889	NA	early	temporary	8	ECHO	33.889	6.70719	2.121	10		29.495	5.11024	1.616	10	10	4.394	5.96242	7.1101	2.66648	4.47214

## Sheet: Supplementary Data 6
Pub_code	Title	Species	Sex (m/f/mixed)	ECM source	ECM component	Method of administration	Dose (ECM concentration)	Total Volume (injection)	Size (patch	Timing of treatment (post-injury early (1Hr), middle (2Hr), late (>2Hr))	Type of Myocardial injury (permanent vs temporary)	Time of outcome measurements (weeks)	Method for assessment of functional parameters (i.e. MRI, ECHO)	Original units of analysis	mean ECM	SD ECM	SE ECM	n ECM	n corrected ECM	mean control	SD control	SE control	n control	n corrected control	MD	Pooled_SD	MDvar	MDSE	LL_CI	UL_CI	CohenD	CohenDvar	CohenDSE	DF	CORR_F_J	HedgeG	HedgeGvar	HedgeGSE	LL_CI_G	UL_CI_G	1divSQRN
Baehr A, 2020 Exp. 1	Agrin Promotes Coordinated Therapeutic Processes Leading to Improved Cardiac Repair in Pigs	pig	NR	recombinant human	Agrin	Injection	33 ug/Kg	5 mL	NA	early	temporary	4	MRI	ml	61.115	9.97063	4.459	5		39.082	13.64	6.82	4	2	22.033	10.8047	81.7185	9.03983	4.31527	39.7507	2.03921	0.997028	0.998513	5	0.842105	1.71723	0.707034	0.840853	0.0691906	3.36527	0.377964
Baehr A, 2020 Exp. 2	Agrin Promotes Coordinated Therapeutic Processes Leading to Improved Cardiac Repair in Pigs	pig	NR	recombinant human	Agrin	Injection	33 ug/Kg	5 mL	NA	early+late	temporary	4	MRI	ml	38.295	13.64	6.82	4		39.082	13.64	6.82	4	2	-0.787	13.64	139.537	11.8126	-23.9392	22.3652	-0.0576979	0.750277	0.866186	4	0.8	-0.0461584	0.480178	0.692948	-1.40431	1.312	0.408248
Blackburn N, 2015 Exp. 1	Timing underpins the benefits associated with injectable collagenbiomaterial therapy for the treatment of myocardial infarction	mouse	f	rat tail	Collagen type I	Injection	0.375% (w/v)	50 uL	NA	late	permanent	4	ECHO	ul	26.504	5.03875	1.301	15		19.512	5.98376	1.545	15	15	6.992	5.53147	4.07963	2.01981	3.03325	10.9508	1.26404	0.159963	0.399954	28	0.972973	1.22988	0.151433	0.389145	0.467167	1.99259	0.182574
Blackburn N, 2015 Exp. 2	Timing underpins the benefits associated with injectable collagenbiomaterial therapy for the treatment of myocardial infarction	mouse	f	rat tail	Collagen type I	Injection	0.375% (w/v)	50 uL	NA	late	permanent	12	ECHO	ul	25.49	3.27011	1.888	3		16.049	3.63384	2.098	3	3	9.441	3.45676	7.96615	2.82244	3.90913	14.9729	2.73117	1.28827	1.13502	4	0.8	2.18493	0.824494	0.908017	0.405253	3.96461	0.408248
Le L, 2018	Injectable hyaluronic acid based microrods provide local micromechanical and biochemical cues to attenuate cardiac fibrosis after myocardial infarction	rat	f	NR	HA	Injection	4.2 mg/mL	50 uL	NA	late	temporary	6	ECHO	ml	0.252	0.048		9		0.201	0.037		6	6	0.051	0.0440952	0.000540107	0.0232402	0.00545005	0.09655	1.15659	0.322368	0.567774	13	0.941176	1.08855	0.285558	0.534376	0.041197	2.13591	0.258199
Lee J, 2018	Comparison of Angiogenic Activities of Three Neuropeptides,Substance P, Secretoneurin, and Neuropeptide Y UsingMyocardial Infarction	rat	m	NR	HA	Injection	3 wt%	50 uL	NA	late	permanent	8	PV catheter	ul	60.822	15.616		3		93.699	56.712		3	3	-32.877	41.5939	1153.37	33.9613	-99.4399	33.6859	-0.790428	0.718731	0.84778	4	0.8	-0.632342	0.459988	0.678224	-1.96164	0.696953	0.408248
Mewhort H, 2014	Epicardial infarct repair with basic fibroblast growthfactor–enhanced CorMatrix-ECM biomaterial attenuates postischemic cardiac remodeling	rat	m	Pig small intestine submucosa	dECM	Patch	NR	NA	NR	late	permanent	19	ECHO	ml	0.11	0.03		18		0.12	0.05		15	15	-0.01	0.0402813	0.000198315	0.0140825	-0.0376011	0.0176011	-0.248254	0.123156	0.350936	31	0.97561	-0.242199	0.117222	0.342376	-0.913245	0.428846	0.174078
Vasanthan V, 2022	Acellular biomaterial modulates myocardial inflammation and promotes endogenous mechanisms of postinfarct cardiac repair	mouse	mixed	Pig small intestine submucosa	dECM	Patch	NR	NA	4 mm diameter	early	permanent	4	PV catheter	ul	17.86	7.20371	2.172	11		17.76	5.808	1.936	9	9	0.1	6.61982	8.85294	2.97539	-5.73166	5.93166	0.0151061	0.202026	0.449473	18	0.957746	0.0144679	0.185314	0.430481	-0.82926	0.858195	0.223607
Yoon S, 2009	Regeneration of Ischemic Heart Using Hyaluronic Acid-Based Injectable Hydrogel	rat	m	NR	HA	Injection	5% wt	50 uL	NA	late	permanent	6	PV catheter	ul	11.3	3.06		6		5.01	1.69		6	6	6.29	2.47181	2.03662	1.4271	3.49293	9.08707	2.54469	0.603144	0.776624	10	0.923077	2.34895	0.513922	0.716883	0.943882	3.75401	0.288675
Zhang Y, 2019 Exp. 1	A collagen hydrogel loaded with HDAC7-derived peptide promotes the regeneration of infarcted myocardium with functional improvement in arodent model	mouse	f	NR	7Ap Collagen type I peptide	Injection	0.1 ug/kg / 3.3 mg/mL	20 uL	NA	early	permanent	2	ECHO	ul	38	15.8745	6	7		23	7.34847	3	6	3	15	14.2302	96.4286	9.81981	-4.24646	34.2465	1.05409	0.531746	0.729209	8	0.903226	0.952084	0.433807	0.658641	-0.338828	2.243	0.316228
Zhang Y, 2019 Exp. 2	A collagen hydrogel loaded with HDAC7-derived peptide promotes the regeneration of infarcted myocardium with functional improvement in arodent model	mouse	f	Rat tail	Collagen type I	Injection	3.3 mg/mL	20 uL	NA	early	permanent	2	ECHO	ul	25	12.2474	5	6		23	7.34847	3	6	3	2	11.0712	61.2857	7.82852	-13.3436	17.3436	0.180649	0.501813	0.708388	7	0.888889	0.160577	0.396494	0.629678	-1.07357	1.39472	0.333333
Mohindra P, 2023	Local decorin delivery via hyaluronic acid microrods improves cardiac performance ventricular remodeling after myocardial infarction	rat	m	NR	Decorin	Injection	12ug	50uL	NA	mid	temporary	8	ECHO	ul	95.455	31.818		4		109.091	33.636		5	5	-13.636	32.8692	486.172	22.0493	-56.8519	29.5799	-0.414857	0.459561	0.67791	7	0.888889	-0.368762	0.36311	0.602586	-1.54981	0.812286	0.333333
Vasanthan V, 2023	Micronized Acellular Matrix Biomaterial Leverages Eosinophils for Postinfarct Cardiac Repair	mouse	m	Pig small intestine submucosa	dECM	Injection	1.6mg	40uL	NA	early	permanent	4	PV catheter	ul	22.694	7.35082	2.122	12		16.66	7.22897	2.286	10	10	6.034	7.29624	9.75977	3.12406	-0.0890515	12.1571	0.827001	0.198877	0.445957	20	0.962025	0.795596	0.184059	0.429021	-0.0452704	1.63646	0.213201
Zhang L, 2024	Egr1 regulates regenerative senescence and cardiac repair	mouse	mixed	NR	Agrin	Injection	20ug/ml	50uL	NA	NR	permanent	4	ECHO	ul	26.875	6.95165	2.096	11		16.618	4.93277	2.206	5	5	10.257	6.43973	12.0641	3.47333	3.44939	17.0646	1.59277	0.370187	0.60843	14	0.945455	1.50589	0.330905	0.575243	0.378433	2.63335	0.25
Hayam R, 2022a	Electrospun extracellular matrix scaffold improves cardiac structure and function post-myocardial infarction	rat	m	Pig heart	dECM	Patch	NR	NR	thick (400um)	late	permanent	8	PV catheter	ul	141	183.712	75	6		99	164.116	67	6	3	42	178.333	15901.3	126.1	-205.152	289.152	0.235515	0.503082	0.709282	7	0.888889	0.209346	0.397497	0.630473	-1.02636	1.44505	0.333333
Hayam R, 2022b	Electrospun extracellular matrix scaffold improves cardiac structure and function post-myocardial infarction	rat	m	Pig heart	dECM	Patch	NR	NR	thin (200um)	late	permanent	8	PV catheter	ul	103	207.846	60	12		99	164.116	67	6	3	4	201.736	16957.3	130.22	-251.227	259.227	0.0198279	0.41668	0.645507	13	0.941176	0.0186615	0.3691	0.607536	-1.17209	1.20941	0.258199

## Sheet: Supplementary Data 7
Pub_code	Title	Species	Sex	Weight	ECM_source	ECM_components_a	ECM_components_b	Method_of_administration	Dose	ECM_concentration_mg	Total_Volume_(injection)	Total_mg_injected	Total_mgkg_injected	Size_patch	Timing_of_treatment	Type_of_Myocardial_injury	Time_of_outcome_measurements_weeks	Method_for_assessment_of_functional_parameters	mean ECM	SD ECM	SE ECM	n ECM	n corrected ECM	mean control	SD control	SE control	n control	n corrected control	MD	Pooled_SD	MDvar	MDSE	SQRN
Abdalla S, 2013	Hyaluronic acid-based hydrogel induces neovascularization andimproves cardiac function in a rat model of myocardial infarction	rat	f	0.225	NR	Gelatin + HA	ECM component	Injection	0.8% (w/v)	8	450	3.6	16	NA	early	permanent	4	ECHO	28.2	6.285		10		51.6	13.22		10	10	-23.4	10.3506	21.427	4.62893	4.47214
Ahmadi A, 2014	The role of integrina2 in cell and matrix therapy that improvesperfusion, viability and function of infarcted myocardium	mouse	f	0.02	rat tail	Collagen type I	ECM component	Injection	2.49 mg/mL	2.49	50	0.1245	6.225	NA	mid	permanent	4	ECHO	15.047	6	2.257	7		22.476	5.7	2.163	7	7	-7.429	5.85192	9.78429	3.12798	3.74166
Baehr A, 2020a	Agrin Promotes Coordinated Therapeutic Processes Leading to Improved Cardiac Repair in Pigs	pig	NR	40	recombinant human	Agrin	ECM component	Injection	33 ug/Kg	33	5000	165	4.125	NA	early	temporary	4	MRI	10.261	3.5	1.565	5		20.696	5.1	1.913	7	3.5	-10.435	4.18835	8.52055	2.919	2.91548
Baehr A, 2020b	Agrin Promotes Coordinated Therapeutic Processes Leading to Improved Cardiac Repair in Pigs	pig	NR	40	recombinant human	Agrin	ECM component	Injection	33 ug/Kg	33	5000	165	4.125	NA	early+mid	temporary	4	MRI	8.348	3.5	1.565	5		20.696	5.1	1.913	7	3.5	-12.348	4.18835	8.52055	2.919	2.91548
Bassat E, 2017	The extracellular matrix protein agrin promotes heart regeneration in mice	mouse	f	0.03	recombinant human	Agrin	ECM component	Injection	1 ug	0.02	50	0.001	0.0333333	NA	early	permanent	3	ECHO	8.978	4.3	1.533	8		17.628	6.7	2.518	7	7	-8.65	5.53847	8.21641	2.86643	3.87298
Blackburn N, 2015	Timing underpins the benefits associated with injectable collagenbiomaterial therapy for the treatment of myocardial infarction	mouse	f	0.019	rat tail	Collagen type I	ECM component	Injection	0.375% (w/v)	3.75	50	0.1875	9.86842	NA	early	permanent	4	ECHO	31.351	3.4	1.514	5		50.162	9	5.189	3	3	-18.811	5.89124	18.5102	4.30235	2.82843
Chang M, 2016	Injection of Human Cord Blood Cells With HyaluronanImproves Postinfarction Cardiac Repair in Pigs	pig	NR	18	NR	HA	ECM component	Injection	1% HA (w/v)	10	2000	20	1.11111	NA	mid	permanent	8	ECHO	14.238	3.3	1.345	6		19.17	3	1.233	6	6	-4.932	3.15357	3.315	1.82071	3.4641
Chen C, 2013	Hyaluronan Enhances Bone Marrow Cell Therapy for Myocardial Repair After Infarction	rat	m	0.18	NR	HA	ECM component	Injection	1% HA (w/v)	10	100	1	5.55556	NA	early	permanent	4	ECHO	32.055	2.3	0.822	8		45.205	7	2.466	8	8	-13.15	5.21009	6.78625	2.60504	4
Chen C, 2014	Injection of autologous bone marrow cells in hyaluronan hydrogel improvescardiac performance after infarction in pigs	pig	NR	18	NR	HA	ECM component	Injection	1% HA (w/v)	10	2000	20	1.11111	NA	early	permanent	8	ECHO	11.165	1.5	0.583	7		14.806	4	1.505	7	7	-3.641	3.02076	2.60714	1.61466	3.74166
Chen W, 2016a	Decellularized zebrafish cardiac extracellular matrixinduces mammalian heart regeneration	mouse	m	0.027	Normal Zebrafish heart	dECM	dECM	Injection	16.7 ug/uL	16.7	30	0.501	18.5556	NA	early	permanent	6	ECHO	32.803	2.008		4		51.883	3.347		4	1.33333	-19.08	2.17924	4.7491	2.17924	2.3094
Chen W, 2016b	Decellularized zebrafish cardiac extracellular matrixinduces mammalian heart regeneration	mouse	m	0.027	Healing Zebrafish heart	dECM	dECM	Injection	16.7 ug/uL	16.7	30	0.501	18.5556	NA	early	permanent	6	ECHO	23.431	0.748		4		51.883	3.347		4	1.33333	-28.452	1.27428	1.62379	1.27428	2.3094
Chen W, 2016c	Decellularized zebrafish cardiac extracellular matrixinduces mammalian heart regeneration	mouse	m	0.027	Adult Mouse heart	dECM	dECM	Injection	16.7 ug/uL	16.7	30	0.501	18.5556	NA	early	permanent	6	ECHO	45.523	2.008		4		51.883	3.347		4	1.33333	-6.36	2.17924	4.7491	2.17924	2.3094
D'Amore A, 2016	Bi-Layered polyurethane ? extracellular matrix cardiac patch improves ischemicventricular wall remodeling in a rat model	rat	f	0.225	Pig heart	dECM	dECM	Patch	15 mg/mL	15				6 mm diameter	late	permanent	10	ECHO	12.322	5.8	2.37	6		34.597	7	2.844	6	6	-22.275	6.42806	13.7733	3.71124	3.4641
Duc Vu T, 2015	An autologous platelet-rich plasma hydrogel compound restores left ventricular structure, function and ameliorates adverse remodeling in a minimally invasive large animal myocardial restoration model: A translational approach	pig	f	67.5	NR	Gelatin + HA	ECM component	Injection	NR		6000			NA	early	permanent	8	ECHO	13.042	1.525		6		15.712	0.61		6	6	-2.67	1.16141	0.449621	0.670538	3.4641
Francisco J, 2020	Acellular Human Amniotic Membrane Scaffoldwith 15d-PGJ2 Nanoparticles in Postinfarct Rat Model	rat	NR	0.275	Human amniotic membrane	dECM	dECM	Patch	NR					NR	mid	permanent	5	ECHO	47.164	8.4	2.985	8		65.075	6.8	2.388	8	8	-17.911	7.64199	14.6	3.82099	4
Frederick J, 2010	Stromal Cell-Derived Factor-1? Activation of Tissue EngineeredEndothelial Progenitor Cell Matrix Enhances VentricularFunction after Myocardial Infarction by Stromal Cell-Derived Factor-1? Activation of Tissue EngineeredEndothelial Progenitor Cell Matrix Enhances VentricularFunction after Myocardial Infarction by Stromal Cell-Derived Factor-1? Activation of Tissue EngineeredEndothelial Progenitor …	rat	m	0.275	Pig jejunal submucosa	dECM	dECM	Patch	NR					0.75 x 0.75 cm^2	early	permanent	4	ECHO	11.929	1.3	0.571	5		15.714	1.8	0.571	10	10	-3.785	1.66225	0.828923	0.910452	3.87298
Gaetani R, 2015	Epicardial application of cardiac progenitor cells in a 3D-printedgelatin/hyaluronic acid patch preserves cardiac function after myocardial infarction	mouse	f	0.025	NR	Gelatin + HA	ECM component	Patch	0.8% w/v	8				0.2 x 0.2 cm	early	permanent	4	MRI	69.19	3.8	1.277	9		70.65	2.7	0.949	8	8	-1.46	3.33217	2.62162	1.61914	4.12311
Gaffey A, 2015	Injectable shear-thinning hydrogels used to deliver endothelialprogenitor cells, enhance cell engraftment, and improve ischemic myocardium	rat	m	0.275	NR	HA	ECM component	Injection	4 wt%	40	60	2.4	8.72727	NA	early	permanent	4	ECHO	32.6	5.3		13		35.6	8.2		8	8	-3	6.52025	8.58449	2.92993	4.58258
Galvez-Monton C, 2015	Neoinnervation and neovascularization ofacellular pericardial-derived scaffolds inmyocardial infarcts	pig	NR	25	Human heart	dECM	dECM	Patch	NR					NR	early	permanent	4	MRI	3.1	2.8	1	8		5.4	4.2	1.5	8	8	-2.3	3.56931	3.185	1.78466	4
Gao L, 2017	Myocardial Tissue Engineering With Cells Derived From Human-Induced Pluripotent Stem Cells and a Native-Like, High-Resolution, 3-Dimensionally Printed Scaffold	mouse	NR	0.028	NR + Bovine heart	GelMa + dECM	ECM component	Patch	NR					2 x 2 mm	early	permanent	4	ECHO	53.297	10.1756	3.846	7		55.22	17.4434	6.593	7	7	-1.923	14.2796	58.2594	7.63278	3.74166
Guan G, 2021	Engineering hiPSC-CM and hiPSC-EC laden 3D nanofibrous splenic hydrogel for improving cardiac function through revascularization and remuscularization in infarcted heart	mouse	m	0.0275	Pig spleen	dECM	dECM	Injection	1% (w/v)	10	20	0.2	7.27273	NA	early	permanent	4	ECHO	44.667	2.667		7		60.444	3.556		7	7	-15.777	3.14309	2.82258	1.68005	3.74166
Henry J, 2019	Development of Injectable Amniotic Membrane Matrix for Postmyocardial Infarction Tissue Repair	mouse	f	0.2275	Human amniotic membrane	dECM	dECM	Injection	20 mg/mL	20	500	10	43.956	NA	mid	temporary	5.3	ECHO	9.303	1.193		5		19.8	1.908		5	5	-10.497	1.59118	1.01274	1.00635	3.16228
Hosoyama K, 2018	Nanoengineered Electroconductive Collagen-Based Cardiac Patchfor Infarcted Myocardium Repair	mouse	f	0.0203	Pig	Collagen type I	ECM component	Patch	10% (w/w)	10				NR	mid	permanent	5	ECHO	48.254	28.9162	11.805	6		62.751	17.2469	7.041	6	6	-14.497	23.8076	188.934	13.7453	3.4641
Huang k, 2020	An off-the-shelf artificial cardiac patch improves cardiac repair after myocardial infarction inrats andpigs	rat	f	0.18	Pig heart	dECM	dECM	Patch	NR					3.5 cm diameter	early	permanent	3	ECHO	26.372	5.552		5		29.527	4.164		5	5	-3.155	4.90732	9.63272	3.10366	3.16228
Kashiyama N, 2022	Adipose-derived stem cell sheet under an elastic patchimproves cardiac function in rats after myocardial infarction	rat	NR	0.13	Pig heart	dECM	dECM	Patch	NR					7 mm diameter	mid	permanent	8.4	ECHO	19.6	7		6		34.1	3		7	7	-14.5	5.21362	8.41342	2.90059	3.60555
Lebedeva A, 2020	Effect of Intramyocardial Allogenic Biomaterial Injection on angiogenesis and postischemic scar remodeling in rats	rat	m	0.215	Fibrous connective tissue	dECM	dECM	Injection	20 mg/mL	20	600	12	55.814	NA	early	permanent	6.4	NR	9.72	3.41526	1.08	10		26.65	50.9127	16.1	10	10	-16.93	36.0816	260.376	16.1362	4.47214
MacArthur J, 2013	Sustained Release of Engineered Stromal Cell?Derived Factor 1-? From Injectable Hydrogels Effectively Recruits Endothelial Progenitor Cells and Preserves Ventricular Function After Myocardial Infarction	rat	m	0.275	NR	HA	ECM component	Injection	4% (w/v)	40	100	4	14.5455	NA	early	permanent	4	ECHO	3.922	3.627		10		12.843	5.588		8	8	-8.921	4.58923	4.73873	2.17686	4.24264
McLaughlin S, 2019a	Injectable human recombinant collagen matrices limit adverse remodeling and improve cardiacfunction after myocardial infarction	mouse	f	0.0203	recombinant human	Collagen type I	ECM component	Injection	1% (10 mg/mL)	10	50	0.5	24.6305	NA	mid	permanent	4	ECHO	33.495	22.6557	8.01	8		53.155	25.0447	9.466	7	7	-19.66	23.7881	151.574	12.3115	3.87298
McLaughlin S, 2019b	Injectable human recombinant collagen matrices limit adverse remodeling and improve cardiacfunction after myocardial infarction	mouse	f	0.0203	recombinant human	Collagen type III	ECM component	Injection	1% (10 mg/mL)	10	50	0.5	24.6305	NA	mid	permanent	4	ECHO	35.68	17.3376	6.553	7		53.155	25.0447	9.466	7	7	-17.475	21.5387	132.547	11.5129	3.74166
Okada M, 2010a	Differential efficacy of gels derived from small intestinal submucosa as aninjectable biomaterial for myocardial infarct repair	mouse	m	0.0275	Pig small intestine submucosa	dECM	dECM	Injection	9.4 mg/mL	9.4	20	0.188	6.83636	NA	early	permanent	6	ECHO	46.4	11.3137	4	8		63.3	7.37902	3.3	5	2.5	-16.9	10.7248	60.3858	7.77083	3.24037
Okada M, 2010b	Differential efficacy of gels derived from small intestinal submucosa as aninjectable biomaterial for myocardial infarct repair	mouse	m	0.0275	Pig small intestine submucosa	dECM	dECM	Injection	8.2 mg/mL	8.2	20	0.164	5.96364	NA	early	permanent	6	ECHO	65	13.2288	5	7		63.3	7.37902	3.3	5	2.5	1.7	12.2837	81.9117	9.05051	3.08221
Perea-Gil I, 2018a	Head-to-head comparison of two engineered cardiac grafts for myocardial repair: From scaffold characterization to pre-clinical testing	pig	NR	30.6	Pig heart	dECM	dECM	Patch	NR					NR	early	permanent	5.7	MRI	7.618	5.95294	2.25	7		7.737	3.87063	1.224	10	5	-0.119	5.22065	9.34464	3.0569	3.4641
Perea-Gil I, 2018b	Head-to-head comparison of two engineered cardiac grafts for myocardial repair: From scaffold characterization to pre-clinical testing	pig	NR	30.6	Human heart	dECM	dECM	Patch	NR					NR	early	permanent	5.7	MRI	5.921	3.41446	0.947	13		7.737	3.87063	1.224	10	5	-1.816	3.53402	3.45858	1.85973	4.24264
Pupkaite J, 2020a	Delivering more of an injectable human recombinant collagen III hydrogeldoes not improve its therapeutic efficacy for treating myocardial infarction	mouse	f	0.02	Recombinant human	Collagen type III	ECM component	Injection	0.01	10	50	0.5	25	NA	early	permanent	6	ECHO	27.704	8.09864	3.061	7		44.388	14.9829	5.663	7	3.5	-16.684	10.5983	48.1384	6.93819	3.24037
Pupkaite J, 2020b	Delivering more of an injectable human recombinant collagen III hydrogeldoes not improve its therapeutic efficacy for treating myocardial infarction	mouse	f	0.02	Recombinant human	Collagen type III	ECM component	Injection	0.01	10	50	0.5	25	NA	early+mid+late	permanent	6	ECHO	32.449	9.71784	3.673	7		44.388	14.9829	5.663	7	3.5	-11.939	11.519	56.8657	7.54094	3.24037
Pupkaite J, 2020c	Delivering more of an injectable human recombinant collagen III hydrogeldoes not improve its therapeutic efficacy for treating myocardial infarction	mouse	f	0.02	Recombinant human	Collagen type III	ECM component	Injection	0.01	10	50	0.5	25	NA	mid+late	permanent	6	ECHO	37.313	7.50335	2.836	7		44.627	13.4272	5.075	7	3.5	-7.314	9.6316	39.7576	6.30536	3.24037
Pupkaite J, 2020d	Delivering more of an injectable human recombinant collagen III hydrogeldoes not improve its therapeutic efficacy for treating myocardial infarction	mouse	f	0.02	Recombinant human	Collagen type III	ECM component	Injection	0.01	10	50	0.5	25	NA	early+mid+late	permanent	6	ECHO	32.388	9.08286	3.433	7		44.627	13.4272	5.075	7	3.5	-12.239	10.548	47.6831	6.90529	3.24037
Pupkaite J, 2020e	Delivering more of an injectable human recombinant collagen III hydrogeldoes not improve its therapeutic efficacy for treating myocardial infarction	mouse	f	0.02	Recombinant human	Collagen type III	ECM component	Injection	0.01	10	50	0.5	25	NA	early	permanent	6	ECHO	27.928	7.94519	3.003	7		44.895	14.6998	5.556	7	3.5	-16.967	10.3978	46.3344	6.80694	3.24037
Pupkaite J, 2020f	Delivering more of an injectable human recombinant collagen III hydrogeldoes not improve its therapeutic efficacy for treating myocardial infarction	mouse	f	0.02	Recombinant human	Collagen type III	ECM component	Injection	0.02	20	50	1	50	NA	early	permanent	6	ECHO	42.342	9.13578	3.453	7		44.895	14.6998	5.556	7	3.5	-2.553	11.0666	52.4866	7.24477	3.24037
Qiao L, 2019	Synergistic effects of adipose-derived stem cells combined with decellularized myocardial matrix on the treatment of myocardial infarctionin rats	rat	m	0.23	Pig heart	dECM	dECM	Injection	0.02	20	150	3	13.0435	NA	mid	permanent	5	ECHO	43.265	0.816		7		57.959	0.981		6	6	-14.694	0.89478	0.247814	0.49781	3.60555
Ravi S, 2012	Effect of bone marrow-derived extracellular matrix on cardiacfunction after ischemic injury	rat	m	0.325	Pig bone-marrow	dECM	dECM	Injection	300 ug/mL	0.3	50	0.015	0.0461538	NA	early	temporary	3	ECHO	45.8	4.4		4		45.2	5.6		4	4	0.6	5.03587	12.68	3.5609	2.82843
Shen D, 2011	The amelioration of cardiac dysfunction after myocardial infarction by the injection of keratin biomaterials derived from human hair	rat	f	0.225	Human hair	Keratin	ECM component	Injection	5 mg/mL	5	100	0.5	2.22222	NA	early	permanent	4	ECHO	31.203	3.36305	1.504	5		41.165	11.348	5.075	5	5	-9.962	8.36924	28.0176	5.29317	3.16228
Shepherd B, 2007	Microvascular Transplantation After Acute Myocardial Infarction	mouse	NR		Rat tail	Collagen type I	ECM component	Patch	NR					NR	early	permanent	2	PV catheter	59.009	11.9976	4.898	6		62.507	27.422	11.195	6	6	-3.498	21.165	149.318	12.2196	3.4641
Shi J, 2019	Heparan sulfate proteoglycan promotes fibroblast growth factor-2 function for ischemic heart repair	rat	m	0.075	NR	heparin sulfate proteoglycan	ECM component	Injection	0.1 uM	0.3	100	0.03	0.4	NA	early	permanent	2	ECHO	5.508	2.994		5		13.974	3.327		5	5	-8.466	3.16488	4.00659	2.00165	3.16228
Tang J, 2017	A Regenerative Cardiac Patch Formed by Spray Painting of Biomaterials onto the Heart	mouse	m		Mouse plasma	Fibrin	ECM component	Patch	NR		200			200 uL	early	permanent	3	ECHO	20.334	1.824		3		23.343	4.103		3	3	-3.009	3.17503	6.72053	2.5924	2.44949
Toeg H, 2013	Injectable Small Intestine Submucosal Extracellular Matrix in an Acute Myocardial Infarction Model	mouse	f	0.0205	Pig small intestine submucosa	dECM	dECM	Injection	1 part matrix to 2 parts PBS		20			NA	mid	permanent	4	ECHO	34.393	5.11657	1.618	10		61.908	9.72696	3.439	8	8	-27.515	7.49128	12.6269	3.55343	4.24264
Wang N, 2019a	Hyaluronic Acid Oligosaccharides Improve Myocardial Function Reconstruction and Angiogenesis against Myocardial Infarction by Regulation of Macrophages	mouse	m	0.021	NR	HA	ECM component	Injection	5 mg/kg/mouse				5	NA	early	permanent	4	ECHO	58.416	4.95		8		87.624	1.107		8	4	-29.208	4.18562	6.56977	2.56316	3.4641
Wang N, 2019b	Hyaluronic Acid Oligosaccharides Improve Myocardial Function Reconstruction and Angiogenesis against Myocardial Infarction by Regulation of Macrophages	mouse	m	0.021	NR	HA oligosaccharides	ECM component	Injection	5 mg/kg/mouse				5	NA	early	permanent	4	ECHO	8.911	1.98		8		87.624	1.107		8	4	-78.713	1.76406	1.16697	1.08026	3.4641
Wang Q, 2016	Functional engineered human cardiac patches prepared from nature's platform improve heart function after acute myocardial infarction	rat	m	0.275	Rat heart	dECM	dECM	Patch	NR					NR	early	permanent	4	ECHO	37.64	13.416	4.472	9		40.497	19.0626	7.205	7	7	-2.857	16.0806	65.6729	8.10388	4
Wang Z, 2019a	Decellularized Neonatal Cardiac Extracellular Matrix Prevents Widespread Ventricular Remodeling in Adult Mammals after Myocardial Infarction	mouse	m	0.028	fetal mouse heart	dECM	dECM	Injection	500 ug	16.6667	30	0.5	17.8571	NA	early	permanent	6	ECHO	26.462	2.769		4		61.846	5.538		4	2	-35.384	3.66304	10.0634	3.17229	2.44949
Wang Z, 2019b	Decellularized Neonatal Cardiac Extracellular Matrix Prevents Widespread Ventricular Remodeling in Adult Mammals after Myocardial Infarction	mouse	m	0.028	adult mouse heart	dECM	dECM	Injection	500 ug	16.6667	30	0.5	17.8571	NA	early	permanent	6	ECHO	44.615	4.923		4		61.846	5.538		4	2	-17.231	5.08373	19.3832	4.40264	2.44949
Yoon S, 2009	Regeneration of Ischemic Heart Using Hyaluronic Acid-Based Injectable Hydrogel	rat	m	0.15	NR	HA	ECM component	Injection	5% wt	50	50	2.5	16.6667	NA	late	permanent	6	PV catheter	16.919	4.146		6		31.485	6.387		6	6	-14.566	5.38438	9.66385	3.10867	3.4641
Yoon S, 2014a	Differential regeneration of myocardial infarction depending on the progressionof disease and the composition of biomimetic hydrogel	rat	m	0.15	NR	HA oligosaccharides	ECM component	Injection	5 wt%	50	50	2.5	16.6667	NA	late	permanent	6	PV catheter	3.467	2.933		6		29.067	8.933		6	2	-25.6	4.52421	13.6457	3.694	2.82843
Yoon S, 2014b	Differential regeneration of myocardial infarction depending on the progressionof disease and the composition of biomimetic hydrogel	rat	m	0.15	NR	HA oligosaccharides	ECM component	Injection	5 wt%	50	50	2.5	16.6667	NA	late	permanent	6	PV catheter	15.333	18.4		6		29.067	8.933		6	2	-13.734	17.1882	196.955	14.0341	2.82843
Yoon S, 2014c	Differential regeneration of myocardial infarction depending on the progressionof disease and the composition of biomimetic hydrogel	rat	m	0.15	NR	HA oligosaccharides	ECM component	Injection	5 wt%	50	50	2.5	16.6667	NA	late	permanent	6	PV catheter	36.933	19.467		6		29.067	8.933		6	2	7.866	18.1412	219.402	14.8122	2.82843
Yoon S, 2014d	Differential regeneration of myocardial infarction depending on the progressionof disease and the composition of biomimetic hydrogel	rat	m	0.15	NR	HA oligosaccharides	ECM component	Injection	5 wt%	50	50	2.5	16.6667	NA	late	permanent	6	PV catheter	3.789	6.568		6		52.042	7.2		6	3	-48.253	6.75461	22.8124	4.77623	3
Yoon S, 2014e	Differential regeneration of myocardial infarction depending on the progressionof disease and the composition of biomimetic hydrogel	rat	m	0.15	NR	HA oligosaccharides	ECM component	Injection	5 wt%	50	50	2.5	16.6667	NA	late	permanent	8	PV catheter	25.389	22.358		6		52.042	7.2		6	3	-26.653	19.2839	185.934	13.6358	3
Yu J, 2009a	Restoration of left ventricular geometry and improvement of left ventricular function in a rodent model of chronic ischemic cardiomyopathy	rat	f	0.2375	Human	Fibrin	ECM component	Injection	NR					NA	late	temporary	10	ECHO	12.313	1.772		7		15.951	3.358		7	3.5	-3.638	2.35223	2.37128	1.53989	3.24037
Yu J, 2009b	Restoration of left ventricular geometry and improvement of left ventricular function in a rodent model of chronic ischemic cardiomyopathy	rat	f	0.2375	algea	Alginate	ECM component	Injection	1.5% in saline	15				NA	late	temporary	10	ECHO	14.366	5.317		7		15.951	3.358		7	3.5	-1.585	4.82412	9.97378	3.15813	3.24037
Zhang Y, 2019a	A collagen hydrogel loaded with HDAC7-derived peptide promotes the regeneration of infarcted myocardium with functional improvement in arodent model	mouse	f	0.02	NR	7Ap Collagen type I peptide	ECM component	Injection	0.1 ug/kg	0.1	20	0.002	0.1	NA	early	permanent	2	ECHO	40.057	8.11717	3.068	7		45.17	10.0209	4.091	6	3	-5.113	8.63254	35.486	5.95702	3.16228
Zhang Y, 2019b	A collagen hydrogel loaded with HDAC7-derived peptide promotes the regeneration of infarcted myocardium with functional improvement in arodent model	mouse	f	0.02	Rat tail	Collagen type I	ECM component	Injection	3.3 mg/mL	3.3	20	0.066	3.3	NA	early	permanent	2	ECHO	44.318	7.51503	3.068	6		45.17	10.0209	4.091	6	3	-0.852	8.30846	34.5153	5.87497	3
Feng J, 2024a	Versican Promotes Cardiomyocyte Proliferation and Cardiac Repair	mouse	NR	0.02	recombinante mouse versican	Versican	ECM component	Injection	0.5ug per mouse	0.0005	10	0.0005	0.025	NA	early	permanent	4	ECHO	40.962	7.06678	2.885	6		45.769	6.59403	2.692	6	1.2	-4.807	7.04918	49.691	7.04918	2.68328
Feng J, 2024b	Versican Promotes Cardiomyocyte Proliferation and Cardiac Repair	mouse	NR	0.02	recombinante mouse versican	Versican	ECM component	Injection	1	0.001	10	0.001	0.05	NA	early	permanent	4	ECHO	32.692	5.65342	2.308	6		45.769	6.59403	2.692	6	1.2	-13.077	5.69247	32.4043	5.69247	2.68328
Feng J, 2024c	Versican Promotes Cardiomyocyte Proliferation and Cardiac Repair	mouse	NR	0.02	recombinante mouse versican	Versican	ECM component	Injection	2	0.002	10	0.002	0.1	NA	early	permanent	4	ECHO	27.308	3.76732	1.538	6		45.769	6.59403	2.692	6	1.2	-18.461	3.91397	15.3191	3.91397	2.68328
Feng J, 2024d	Versican Promotes Cardiomyocyte Proliferation and Cardiac Repair	mouse	NR	0.02	recombinante mouse versican	Versican	ECM component	Injection	4	0.004	10	0.004	0.2	NA	early	permanent	4	ECHO	38.462	4.71037	1.923	6		45.769	6.59403	2.692	6	1.2	-7.307	4.79652	23.0066	4.79652	2.68328
Feng J, 2024e	Versican Promotes Cardiomyocyte Proliferation and Cardiac Repair	mouse	NR	0.02	recombinante mouse versican	Versican	ECM component	Injection	8	0.008	10	0.008	0.4	NA	early	permanent	4	ECHO	50.769	4.24007	1.731	6		45.769	6.59403	2.692	6	1.2	5	4.3542	18.9591	4.3542	2.68328
Hao D, 2024	Hapln1 promotes dedifferentiation and proliferation of iPSC-derived cardiomyocytes by promoting versican-based GDF11 trapping	mouse	f	0.02125	Recombinant mouse HAPLN1	HAPLN2	ECM component	Injection	2ug per mouse		50			NA	early	permanent	5	ECHO	10.369	0.576		6		19.47	0.691		6	6	-9.101	0.636104	0.134876	0.367255	3.4641
Hao Y, 2022	Biological Cardiac Patch Based on Extracellular Vesicles and Extracellular Matrix for Regulating Injury-Related Microenvironment and Promoting Cardiac Tissue Recovery	mouse	m	0.0225	Pig heart	dECM	dECM	Patch	NR		NA			3 mm diameter	early	permanent	4	ECHO	25.479	4.356		5		25.875	3.036		5	5	-0.396	3.75447	5.63841	2.37453	3.16228
Hume RD, 2023	Tropoelastin Improves Post-Infarct Cardiac Function	rat	m	0.225	Recombinant human tropoelastin	Tropoelestin	ECM component	Injection	1mg/ml	1	100	0.1	0.444444	NA	mid	permanent	4	ECHO	8.9	3.96863	1.5	7		20.9	7.63675	2.7	8	8	-12	6.21871	10.3587	3.21849	3.87298
Lee J, 2024a	Paintable Decellularized-ECM Hydrogel for Preventing Cardiac Tissue Damage	rat	m	0.25	NR + Pig heart	HA + dECM	dECM	Patch	4% HA (w/v) + 1% dECM (w/v)	50	NA			NA	early	permanent	4	ECHO	6.579	2.6162	1.17	5		24.561	12.1764	4.971	6	3	-17.982	7.34743	28.7918	5.3658	2.82843
Lee J, 2024b	Paintable Decellularized-ECM Hydrogel for Preventing Cardiac Tissue Damage	rat	m	0.25	NR	HA	ECM component	Patch	4% HA (w/v)	50	NA	#VALUE!		NA	early	permanent	4	ECHO	20.76	13.6094	5.556	6		24.561	12.1764	4.971	6	3	-3.801	13.2158	87.3289	9.34499	3
Nair RS, 2023	Mitigation of Fibrosis after Myocardial Infarction in Rats by Using a Porcine Cholecyst Extracellular Matrix	rat	NR	0.265	Pig heart	dECM	dECM	Patch	NR		NA			7mm x 3mm	early	permanent	4	ECHO	12.183	4.92422	2.843	3		12.792	0.528275	0.305	3	3	-0.609	3.50193	8.17567	2.85931	2.44949
Wang Y, 2023	Injectable decellularized extracellular matrix hydrogel loaded with exosomes encapsulating curcumin for prevention of cardiac fibrosis after myocardial infarction	mouse	m	0.0235	Pig heart	dECM	dECM	Injection	NR		20			NA	early	permanent	4	ECHO	22.937	0.471		3		26.166	1.413		3	3	-3.229	1.05319	0.73947	0.859924	2.44949
Zhang L, 2024	Egr1 regulates regenerative senescence and cardiac repair	mouse	mixed		NR	Agrin	ECM component	Injection	20ug/ml	0.02	50	0.001	#DIV/0!	NA	NR	permanent	4	ECHO	4.65	2.72295	0.821	11		8.708	1.12251	0.502	5	5	-4.058	2.37824	1.64539	1.28273	4
Jiang Y, 2023	Dual human iPSC-derived cardiac lineage cell-seeding extracellular matrix patches promote regeneration and long-term repair of infarcted hearts	mouse	m	0.025	Pig small intestine submucosa	dECM	dECM	Patch	NR		NA			5x9mm	mid	permanent	13.9	ECHO	29.17	9.84695	4.02	6		40.79	10.8673	4.86	5	5	-11.62	10.3129	38.9972	6.24477	3.31662
Spang MT, 2022b	Intravascularly infused extracellular matrix as a biomaterial for targeting and treating inflamed tissues	pig	mixed	45	Pig heart	dECM	dECM	Injection	10mg/ml	10	4000	40	0.888889	NA	early	permanent / temporary	8	ECHO	16.324	2.78913	0.882	10		15.98	3.25398	1.029	10	10	0.344	3.03048	1.83677	1.35527	4.47214

## Sheet: Supplementary Data 8
Pub_code	Title	Species	Sex	Weight	ECM_source	ECM_components_a	ECM_components_b	Method_of_administration	Dose	ECM_concentration_mg	Total_Volume_(injection)	Total_mg_injected	Total_mgkg_injected	Size_patch	Timing_of_treatment	Type_of_Myocardial_injury	Time_of_outcome_measurements_weeks	Method_for_assessment_of_functional_parameters	Original_units_of_analysis	mean ECM	SD ECM	SE ECM	n ECM	n corrected ECM	mean control	SD control	SE control	n control	n corrected control	MD	Pooled_SD	MDvar	MDSE	LL_CI	UL_CI	CohenD	CohenDvar	CohenDSE	DF	CORR_F_J	HedgeG	HedgeGvar	HedgeGSE	LL_CI_G	UL_CI_G	1divSQRN
Ahmadi A, 2014	The role of integrina2 in cell and matrix therapy that improvesperfusion, viability and function of infarcted myocardium	mouse	f	0.02	rat tail	Collagen type I	ECM component	Injection	2.49 mg/mL	2.49	50	0.1245	6.225	NA	mid	permanent	4	ECHO	%	24.892	3.5	1.331	7		15.441	2.8	1.065	7	7	9.451	3.16938	2.87	1.69411	6.13061	12.7714	2.98197	0.60329	0.776718	12	0.93617	2.79163	0.528732	0.72714	1.36646	4.2168	0.267261
Bassat E, 2017 Exp. 1	The extracellular matrix protein agrin promotes heart regeneration in mice	mouse	f	0.03	recombinant human	Agrin	ECM component	Injection	1 ug	0.02	50	0.001	0.0333333	NA	early	permanent	3	ECHO	mm	0.9	0.2	0.066	6		0.855	0.1	0.063	5	5	0.045	0.163299	0.00977778	0.0988826	-0.148806	0.238806	0.275568	0.370118	0.608374	9	0.914286	0.251948	0.309389	0.556227	-0.838238	1.34213	0.301511
Bassat E, 2017 Exp. 2	The extracellular matrix protein agrin promotes heart regeneration in mice	mouse	f	0.03	recombinant human	Agrin	ECM component	Injection	1 ug	0.02	50	0.001	0.0333333	NA	early	permanent	3	ECHO	mm	1.3	0.2	0.097	6		1	0.2	0.08	5	5	0.3	0.2	0.0146667	0.121106	0.0626366	0.537363	1.5	0.468939	0.684791	9	0.914286	1.37143	0.391995	0.626095	0.144305	2.59855	0.301511
Chang M, 2016	Injection of Human Cord Blood Cells With HyaluronanImproves Postinfarction Cardiac Repair in Pigs	pig	NR	18	NR	HA	ECM component	Injection	1% HA (w/v)	10	2000	20	1.11111	NA	mid	permanent	8	ECHO	%	55.57	10.3	4.22	6		51.83	6.5	2.66	6	6	3.74	8.6122	24.7233	4.97226	-6.00544	13.4854	0.434268	0.341191	0.584116	10	0.923077	0.400862	0.290719	0.539184	-0.655918	1.45764	0.288675
Chen W, 2016 Exp. 1	Decellularized zebrafish cardiac extracellular matrixinduces mammalian heart regeneration	mouse	m	0.027	Normal Zebrafish heart	dECM	dECM	Injection	16.7 ug/uL	16.7	30	0.501	18.5556	NA	early	permanent	6	ECHO	um	238.494	14.644		4		100.418	6.276		4	1.33333	138.076	14.0336	196.941	14.0336	110.571	165.581	9.83898	10.0755	3.1742	3.33333	0.756757	7.44572	5.77006	2.40209	2.7377	12.1537	0.433013
Chen W, 2016 Exp. 2	Decellularized zebrafish cardiac extracellular matrixinduces mammalian heart regeneration	mouse	m	0.027	Healing Zebrafish heart	dECM	dECM	Injection	16.7 ug/uL	16.7	30	0.501	18.5556	NA	early	permanent	6	ECHO	um	353.556	25.105		4		100.418	6.276		4	1.33333	253.138	23.8992	571.174	23.8992	206.296	299.98	10.5919	11.5176	3.39376	3.33333	0.756757	8.01548	6.59592	2.56825	2.9818	13.0492	0.433013
Chen W, 2016 Exp. 3	Decellularized zebrafish cardiac extracellular matrixinduces mammalian heart regeneration	mouse	m	0.027	Adult Mouse heart	dECM	dECM	Injection	16.7 ug/uL	16.7	30	0.501	18.5556	NA	early	permanent	6	ECHO	um	129.707	14.644		4		100.418	6.276		4	1.33333	29.289	14.0336	196.941	14.0336	1.78372	56.7943	2.08707	1.40836	1.18674	3.33333	0.756757	1.5794	0.806541	0.898077	-0.180795	3.3396	0.433013
Cortes-Morichetti M, 2007	Association Between a Cell-Seeded Collagen Matrix and CellularCardiomyoplasty for Myocardial Support and Regeneration	mouse	NR	0.023	Bovine	Collagen type I	ECM component	Patch	NR					4x3x1.5 mm	early	permanent	6.4	ECHO	mm	1.01	0.05		10		1.03	0.04		10	10	-0.02	0.0452769	0.00041	0.0202485	-0.0596862	0.0196862	-0.441726	0.204878	0.452635	18	0.957746	-0.423062	0.18793	0.433509	-1.27272	0.426601	0.223607
D'Amore A, 2016	Bi-Layered polyurethane – extracellular matrix cardiac patch improves ischemicventricular wall remodeling in a rat model	rat	f	0.225	Pig heart	dECM	dECM	Patch	15 mg/mL	15				6 mm diameter	late	permanent	10	ECHO	mm	2.325	0.6	0.236	6		0.967	0.2	0.065	6	6	1.358	0.447214	0.0666667	0.258199	0.851939	1.86406	3.03658	0.717534	0.847074	10	0.923077	2.803	0.61139	0.781914	1.27047	4.33552	0.288675
Frederick J, 2010	Stromal Cell-Derived Factor-1α Activation of Tissue EngineeredEndothelial Progenitor Cell Matrix Enhances VentricularFunction after Myocardial Infarction by Stromal Cell-Derived Factor-1α Activation of Tissue EngineeredEndothelial Progenitor Cell Matrix Enhances VentricularFunction after Myocardial Infarction by Stromal Cell-Derived Factor-1α Activation of Tissue EngineeredEndothelial Progenitor …	rat	m	0.275	Pig jejunal submucosa	dECM	dECM	Patch	NR					0.75 x 0.75 cm^2	early	permanent	4	ECHO	mm	1.41	0.2	0.04	21		1.07	0.4	0.08	22	22	0.34	0.318533	0.00944356	0.097178	0.149535	0.530465	1.06739	0.106322	0.32607	41	0.981595	1.04775	0.102444	0.320069	0.420424	1.67507	0.152499
Gaetani R, 2015	Epicardial application of cardiac progenitor cells in a 3D-printedgelatin/hyaluronic acid patch preserves cardiac function after myocardial infarction	mouse	f	0.025	NR	Gelatin + HA	ECM component	Patch	0.8% w/v	8				0.2 x 0.2 cm	early	permanent	4	MRI	um	457.5	36.5	12.17	9		253.4	85	30.04	8	8	204.1	63.8921	963.853	31.046	143.251	264.949	3.19445	0.536243	0.732286	15	0.949153	3.03202	0.483097	0.695052	1.66974	4.39429	0.242536
Gao L, 2017	Myocardial Tissue Engineering With Cells Derived From Human-Induced Pluripotent Stem Cells and a Native-Like, High-Resolution, 3-Dimensionally Printed Scaffold	mouse	NR	0.028	NR + Bovine heart	GelMa + dECM	ECM component	Patch	NR					2 x 2 mm	early	permanent	4	ECHO	%	23.466	19.1	7.22	7		20.578	14.3	5.415	7	7	2.888	16.8716	81.3286	9.01824	-14.7874	20.5634	0.171175	0.286761	0.5355	12	0.93617	0.160249	0.251321	0.50132	-0.822319	1.14282	0.267261
Kofidis T, 2005a Exp. 1	Myocardial Restoration With Embryonic Stem Cell Bioartificial Tissue Transplantation	rat	NR	0.275	NR	Collagen type I	ECM component	Patch	NR					0.125 mL	early	permanent	2	ECHO	mm	0.994	0.2	0.097	5		0.905	0.5	0.202	5	5	0.089	0.380789	0.058	0.240832	-0.383022	0.561022	0.233725	0.402731	0.634611	8	0.903226	0.211107	0.328555	0.573197	-0.912339	1.33455	0.316228
Kofidis T, 2005a Exp. 2	Myocardial Restoration With Embryonic Stem Cell Bioartificial Tissue Transplantation	rat	NR	0.275	NR	Collagen type I	ECM component	Patch	NR					0.125 mL	early	permanent	2	ECHO	mm	1.204	0.2	0.097	5		0.998	0.2	0.077	5	5	0.206	0.2	0.016	0.126491	-0.041918	0.453918	1.03	0.453045	0.673086	8	0.903226	0.930323	0.369602	0.607949	-0.261235	2.12188	0.316228
Kofidis T, 2005b Exp. 1	Novel Injectable Bioartificial Tissue Facilitates Targeted,Less Invasive, Large-Scale Tissue Restoration on the Beating Heart After Myocardial Injury	mouse	NR		Mouse cells	Matrigel	ECM component	Injection	NR		50			NA	early	permanent	4	ECHO	mm	0.644	0.05		5		0.4	0.033		5	5	0.244	0.0423615	0.0007178	0.0267918	0.191489	0.296511	5.75994	2.05885	1.43487	8	0.903226	5.20253	1.67964	1.29601	2.6624	7.74266	0.316228
Kofidis T, 2005b Exp. 2	Novel Injectable Bioartificial Tissue Facilitates Targeted,Less Invasive, Large-Scale Tissue Restoration on the Beating Heart After Myocardial Injury	mouse	NR		Mouse cells	Matrigel	ECM component	Injection	NR		50			NA	early	permanent	4	ECHO	mm	0.702	0.099		5		0.504	0.062		5	5	0.198	0.0825984	0.002729	0.0522398	0.0956118	0.300388	2.39714	0.687314	0.829044	8	0.903226	2.16516	0.560722	0.748814	0.69751	3.63281	0.316228
Le L, 2018	Injectable hyaluronic acid based microrods provide local micromechanical and biochemical cues to attenuate cardiac fibrosis after myocardial infarction	rat	f	0.2	NR	HA	ECM component	Injection	4.2 mg/mL	4.2	50	0.21	1.05	NA	mid	temporary	6	ECHO	mm	1.024	0.202		8		0.702	0.234		7	7	0.322	0.217355	0.0126545	0.112492	0.101519	0.542481	1.48144	0.341013	0.583963	13	0.941176	1.3943	0.302074	0.549612	0.31708	2.47152	0.258199
MacArthur J, 2013	Sustained Release of Engineered Stromal Cell–Derived Factor 1-α From Injectable Hydrogels Effectively Recruits Endothelial Progenitor Cells and Preserves Ventricular Function After Myocardial Infarction	rat	m	0.275	NR	HA	ECM component	Injection	4% (w/v)	40	100	4	14.5455	NA	early	permanent	4	ECHO	mm^2	0.654	0.059		10		0.586	0.08		8	8	0.068	0.0689787	0.00107056	0.0327195	0.00387101	0.132129	0.985811	0.251995	0.501991	16	0.952381	0.938868	0.228567	0.478087	0.00183508	1.8759	0.235702
McLaughlin S, 2019 Exp. 1	Injectable human recombinant collagen matrices limit adverse remodeling and improve cardiacfunction after myocardial infarction	mouse	f	0.0203	recombinant human/recombinant human	Collagen type I	ECM component	Injection	1% (10 mg/mL)	10	50	0.5	24.6305	NA	mid	permanent	4	ECHO	mm	1.271	0.2	0.057	8		0.971	0.3	0.129	7	3.5	0.3	0.23056	0.0218327	0.147759	0.0103978	0.589602	1.30118	0.484326	0.695935	9.5	0.918919	1.19568	0.408971	0.639508	-0.0577341	2.44909	0.294884
McLaughlin S, 2019 Exp. 2	Injectable human recombinant collagen matrices limit adverse remodeling and improve cardiacfunction after myocardial infarction	mouse	f	0.0203	recombinant human/recombinant human	Collagen type III	ECM component	Injection	1% (10 mg/mL)	10	50	0.5	24.6305	NA	mid	permanent	4	ECHO	mm	1.2	0.2	0.071	8		0.971	0.3	0.129	7	3.5	0.229	0.23056	0.0218327	0.147759	-0.0606022	0.518602	0.993234	0.453606	0.673503	9.5	0.918919	0.912702	0.383031	0.618895	-0.30031	2.12571	0.294884
Mewhort H, 2016	Epicardial infarct repair with bioinductive extracellular matrix promotes vasculogenesis and myocardial recovery	pig	m	25	Pig small intestine submucosa	dECM	dECM	Patch	NR					NR	early	temporary	6	MRI	%	28.6	14		8		4.2	13.5		4	4	24.4	13.8519	71.9531	8.48252	7.77457	41.0254	1.76149	0.504286	0.710131	10	0.923077	1.62599	0.429687	0.655505	0.341226	2.91076	0.288675
Shi J, 2019	Heparan sulfate proteoglycan promotes fibroblast growth factor-2 function for ischemic heart repair	rat	m	0.075	NR	heparin sulfate proteoglycan	ECM component	Injection	0.1 uM	0.3	100	0.03	0.4	NA	early	permanent	2	ECHO	mm	0.957	0.07		5		0.784	0.044		5	5	0.173	0.0584637	0.0013672	0.0369757	0.100529	0.245471	2.9591	0.837815	0.915322	8	0.903226	2.67274	0.683503	0.826743	1.05235	4.29312	0.316228
Svystonyuk D, 2020 Exp. 1	Acellular bioscaffolds redirect cardiac fibroblasts and promote functional tissue repair in rodents and humans with myocardial injury	rat	m	0.175	Pig small intestine submucosa	dECM	dECM	Patch	NR					1 cm diameter	late	permanent	17	ECHO	mm	0.949	0.294		15		0.582	0.122		15	7.5	0.367	0.252485	0.0127498	0.112915	0.145691	0.588309	1.45355	0.246951	0.496942	20.5	0.962963	1.39972	0.228997	0.478537	0.461801	2.33763	0.210819
Svystonyuk D, 2020 Exp. 2	Acellular bioscaffolds redirect cardiac fibroblasts and promote functional tissue repair in rodents and humans with myocardial injury	rat	m	0.175	Pig small intestine submucosa	dECM-neutrilized	dECM	Patch	NR					1 cm diameter	late	permanent	17	ECHO	mm	0.716	0.184		15		0.582	0.122		15	7.5	0.134	0.166855	0.0055681	0.0746197	-0.0122519	0.280252	0.803094	0.214332	0.462961	20.5	0.962963	0.77335	0.19875	0.445814	-0.100429	1.64713	0.210819
Tang J, 2017	A Regenerative Cardiac Patch Formed by Spray Painting of Biomaterials onto the Heart	mouse	m		Mouse plasma	Fibrin	ECM component	Patch	NR		200			200 uL	early	permanent	3	ECHO	mm	0.565	0.061		6		0.539	0.157		6	6	0.026	0.119101	0.00472833	0.0687629	-0.108773	0.160773	0.218302	0.335319	0.579067	10	0.923077	0.20151	0.285716	0.534524	-0.846137	1.24916	0.288675
Wang N, 2019 Exp. 1	Hyaluronic Acid Oligosaccharides Improve Myocardial Function Reconstruction and Angiogenesis against Myocardial Infarction by Regulation of Macrophages	mouse	m	0.021	NR	HA	ECM component	Injection	5 mg/kg/mouse				5	NA	early	permanent	4	ECHO	mm	1.759	0.593		8		1.093	0.389		8	4	0.666	0.539954	0.109331	0.330653	0.0179318	1.31407	1.23344	0.43839	0.662111	10	0.923077	1.13856	0.37354	0.611179	-0.0593308	2.33645	0.288675
Wang N, 2019 Exp. 2	Hyaluronic Acid Oligosaccharides Improve Myocardial Function Reconstruction and Angiogenesis against Myocardial Infarction by Regulation of Macrophages	mouse	m	0.021	NR	HA oligosaccharides	ECM component	Injection	5 mg/kg/mouse				5	NA	early	permanent	4	ECHO	mm	2.685	0.481		8		1.093	0.389		8	4	1.592	0.455356	0.0777559	0.278847	1.04547	2.13853	3.49617	0.884299	0.940372	10	0.923077	3.22723	0.753486	0.868036	1.52591	4.92855	0.288675
Wang Q, 2016	Functional engineered human cardiac patches prepared from nature's platform improve heart function after acute myocardial infarction	rat	m	0.275	Rat heart	dECM	dECM	Patch	NR					NR	early	permanent	4	ECHO	um	892.632	252.6	84.211	9		842.105	267.4	101.053	7	7	50.527	259.046	17042.6	130.547	-205.341	306.395	0.19505	0.255157	0.505131	14	0.945455	0.184411	0.228081	0.477578	-0.751625	1.12045	0.25
Xiang Z, 2006 Exp. 1	Collagen–GAG Scaffolds Grafted onto Myocardial Infarcts in a Rat Model: A Delivery Vehicle for Mesenchymal Stem Cells	rat	f	0.28	Bovine Tendon	Collagen type I	ECM component	Patch	0.5wt% Collagen + 0.05wt% chondroitin-6-sulfate					15 x 15 x 2 mm	mid	temporary	4	NR	um	71.618	50.3	15.915	10		62.865	93.1	29.443	10	5	8.753	66.4722	1325.57	36.4083	-62.606	80.112	0.131679	0.300578	0.54825	13	0.941176	0.123933	0.266256	0.516	-0.887408	1.13527	0.258199
Xiang Z, 2006 Exp. 2	Collagen–GAG Scaffolds Grafted onto Myocardial Infarcts in a Rat Model: A Delivery Vehicle for Mesenchymal Stem Cells	rat	f	0.28	Bovine Tendon	Collagen type I	ECM component	Patch	0.5wt% Collagen + 0.05wt% chondroitin-6-sulfate					15 x 15 x 2 mm	mid	temporary	4	NR	um	50.133	29.3	10.345	8		62.865	93.1	29.443	10	5	-12.732	60.8126	1201.91	34.6685	-80.681	55.217	-0.209365	0.326686	0.571564	11	0.930233	-0.194758	0.282692	0.531688	-1.23685	0.847331	0.27735
Yanbo X, 2020	Epicardial transplantation of atrial appendage micrograft patch salvages myocardium after infarction	mouse	m	0.15	Rat heart	dECM	ECM component	Patch	NR					NR	early	permanent	8	ECHO	mm	1.563	0.6	0.093	45		0.607	0.7	0.082	63	63	0.956	0.660332	0.016611	0.128884	0.703393	1.20861	1.44776	0.047799	0.21863	106	0.992908	1.43749	0.0471234	0.217079	1.01202	1.86296	0.096225
Yoon S, 2009	Regeneration of Ischemic Heart Using Hyaluronic Acid-Based Injectable Hydrogel	rat	m	0.15	NR	HA	ECM component	Injection	5% wt	50	50	2.5	16.6667	NA	late	permanent	6	PV catheter	ratio	0.711	0.127		6		0.349	0.092		6	6	0.362	0.11089	0.00409883	0.0640221	0.236519	0.487481	3.26451	0.777376	0.881689	10	0.923077	3.01339	0.662379	0.813867	1.41824	4.60854	0.288675
Yoon S, 2014 Exp. 1	Differential regeneration of myocardial infarction depending on the progressionof disease and the composition of biomimetic hydrogel	rat	m	0.15	NR	HA oligosaccharides	ECM component	Injection	5 wt%	50	50	2.5	16.6667	NA	late	permanent	6	PV catheter	ratio	0.812	0.154		6		0.271	0.067		6	2	0.541	0.143218	0.0136743	0.116937	0.311807	0.770193	3.77745	1.55849	1.24839	6	0.869565	3.28474	1.17844	1.08556	1.15708	5.4124	0.353553
Yoon S, 2014 Exp. 2	Differential regeneration of myocardial infarction depending on the progressionof disease and the composition of biomimetic hydrogel	rat	m	0.15	NR	HA oligosaccharides	ECM component	Injection	5 wt%	50	50	2.5	16.6667	NA	late	permanent	6	PV catheter	ratio	0.763	0.226		6		0.271	0.067		6	2	0.492	0.208114	0.0288743	0.169924	0.158954	0.825046	2.36409	1.01597	1.00796	6	0.869565	2.05573	0.768222	0.876483	0.337854	3.7736	0.353553
Yoon S, 2014 Exp. 3	Differential regeneration of myocardial infarction depending on the progressionof disease and the composition of biomimetic hydrogel	rat	m	0.15	NR	HA oligosaccharides	ECM component	Injection	5 wt%	50	50	2.5	16.6667	NA	late	permanent	6	PV catheter	ratio	0.315	0.139		6		0.271	0.067		6	2	0.044	0.129804	0.0112327	0.105984	-0.163725	0.251725	0.338973	0.673848	0.820883	6	0.869565	0.294759	0.509526	0.713811	-1.10428	1.6938	0.353553
Yoon S, 2014 Exp. 4	Differential regeneration of myocardial infarction depending on the progressionof disease and the composition of biomimetic hydrogel	rat	m	0.15	NR	HA oligosaccharides	ECM component	Injection	5 wt%	50	50	2.5	16.6667	NA	late	permanent	6	PV catheter	ratio	0.806	0.161		6		0.321	0.036		6	3	0.485	0.137424	0.00944264	0.0971733	0.294544	0.675456	3.52923	1.19197	1.09177	7	0.888889	3.13709	0.941804	0.970466	1.23502	5.03917	0.333333
Yoon S, 2014 Exp. 5	Differential regeneration of myocardial infarction depending on the progressionof disease and the composition of biomimetic hydrogel	rat	m	0.15	NR	HA oligosaccharides	ECM component	Injection	5 wt%	50	50	2.5	16.6667	NA	late	permanent	8	PV catheter	ratio	0.669	0.256		6		0.321	0.036		6	3	0.348	0.217214	0.0235909	0.153593	0.0469629	0.649037	1.60211	0.642598	0.801622	7	0.888889	1.4241	0.507731	0.712553	0.0275202	2.82068	0.333333
Yu J, 2009 Exp. 1	Restoration of left ventricular geometry and improvement of left ventricular function in a rodent model of chronic ischemic cardiomyopathy	rat	f	0.2375	Human	Fibrin	ECM component	Injection	NR					NA	late	temporary	10	ECHO	mm	1.86	0.59		7		1.43	0.24		7	7	0.43	0.450389	0.0579571	0.240743	-0.0418474	0.901847	0.954731	0.318268	0.564153	12	0.93617	0.893791	0.278935	0.528143	-0.141351	1.92893	0.267261
Yu J, 2009 Exp. 2	Restoration of left ventricular geometry and improvement of left ventricular function in a rodent model of chronic ischemic cardiomyopathy	rat	f	0.2375	Human	Fibrin	ECM component	Injection	NR					NA	late	temporary	10	ECHO	mm	1.81	0.23		7		1.45	0.31		7	7	0.36	0.272947	0.0212857	0.145896	0.0740486	0.645951	1.31894	0.347843	0.589782	12	0.93617	1.23475	0.304854	0.552136	0.152583	2.31692	0.267261
Yu J, 2009 Exp. 3	Restoration of left ventricular geometry and improvement of left ventricular function in a rodent model of chronic ischemic cardiomyopathy	rat	f	0.2375	Human	Fibrin	ECM component	Injection	NR					NA	late	temporary	10	ECHO	mm	2.6	0.71		7		1.71	0.4		7	7	0.89	0.576238	0.0948714	0.308012	0.286307	1.49369	1.5445	0.37091	0.609024	12	0.93617	1.44592	0.325071	0.57015	0.328442	2.56339	0.267261
Yu J, 2009 Exp. 4	Restoration of left ventricular geometry and improvement of left ventricular function in a rodent model of chronic ischemic cardiomyopathy	rat	f	0.2375	Human	Fibrin	ECM component	Injection	NR					NA	late	temporary	10	ECHO	mm	3.42	0.54		7		3.1	0.6		7	7	0.32	0.570789	0.0930857	0.3051	-0.277984	0.917984	0.560628	0.296939	0.544921	12	0.93617	0.524843	0.260242	0.510139	-0.475012	1.5247	0.267261
Yu J, 2009 Exp. 5	Restoration of left ventricular geometry and improvement of left ventricular function in a rodent model of chronic ischemic cardiomyopathy	rat	f	0.2375	algea	Alginate	ECM component	Injection	1.5% in saline	15				NA	late	temporary	10	ECHO	mm	3.44	0.99		7		1.43	0.24		7	7	2.01	0.720312	0.148243	0.385023	1.25537	2.76463	2.79046	0.563809	0.750872	12	0.93617	2.61234	0.49413	0.702944	1.2346	3.99009	0.267261
Yu J, 2009 Exp. 6	Restoration of left ventricular geometry and improvement of left ventricular function in a rodent model of chronic ischemic cardiomyopathy	rat	f	0.2375	algea	Alginate	ECM component	Injection	1.5% in saline	15				NA	late	temporary	10	ECHO	mm	2.27	0.77		7		1.45	0.31		7	7	0.82	0.586941	0.0984286	0.313733	0.205094	1.43491	1.39707	0.355422	0.596173	12	0.93617	1.3079	0.311497	0.558119	0.214005	2.40179	0.267261
Yu J, 2009 Exp. 7	Restoration of left ventricular geometry and improvement of left ventricular function in a rodent model of chronic ischemic cardiomyopathy	rat	f	0.2375	algea	Alginate	ECM component	Injection	1.5% in saline	15				NA	late	temporary	10	ECHO	mm	2.85	0.87		7		1.71	0.4		7	7	1.14	0.677089	0.130986	0.361919	0.430651	1.84935	1.68368	0.386956	0.622058	12	0.93617	1.57621	0.339134	0.582352	0.434819	2.7176	0.267261
Yu J, 2009 Exp. 8	Restoration of left ventricular geometry and improvement of left ventricular function in a rodent model of chronic ischemic cardiomyopathy	rat	f	0.2375	algea	Alginate	ECM component	Injection	1.5% in saline	15				NA	late	temporary	10	ECHO	mm	3.01	0.61		7		3.1	0.6		7	7	-0.09	0.605021	0.104586	0.323397	-0.723847	0.543847	-0.148755	0.286505	0.535261	12	0.93617	-0.13926	0.251097	0.501096	-1.12139	0.842869	0.267261
Zhang Y, 2019 Exp. 1	A collagen hydrogel loaded with HDAC7-derived peptide promotes the regeneration of infarcted myocardium with functional improvement in arodent model	mouse	f	0.02	NR	7Ap Collagen type I peptide	ECM component	Injection	0.1 ug/kg	0.1	20	0.002	0.1	NA	early	permanent	2	ECHO	mm	0.649	0.2	0.078	7		0.22	0.1	0.04	6	3	0.429	0.180278	0.0154762	0.124403	0.185174	0.672826	2.37966	0.75933	0.871396	8	0.903226	2.14937	0.619475	0.787067	0.606751	3.692	0.316228
Zhang Y, 2019 Exp. 2	A collagen hydrogel loaded with HDAC7-derived peptide promotes the regeneration of infarcted myocardium with functional improvement in arodent model	mouse	f	0.02	Rat tail	Collagen type I	ECM component	Injection	3.3 mg/mL	3.3	20	0.066	3.3	NA	early	permanent	2	ECHO	mm	0.233	0.1	0.034	6		0.22	0.1	0.04	6	3	0.013	0.1	0.005	0.0707107	-0.12559	0.15159	0.13	0.500939	0.70777	7	0.888889	0.115556	0.395804	0.629129	-1.11752	1.34863	0.333333
Lee J, 2024a	Paintable Decellularized-ECM Hydrogel for Preventing Cardiac Tissue Damage	rat	m	0.25	NR + Pig heart	HA + dECM	dECM	Patch	4% HA (w/v) + 1% dECM (w/v)	50	NA			NA	early	permanent	4	ECHO	mm	1.613	0.601502	0.269	5		0.737	0.360075	0.147	6	3	0.876	0.533312	0.151691	0.389476	0.112642	1.63936	1.64257	0.70196	0.83783	6	0.869565	1.42832	0.530783	0.728548	0.000390566	2.85625	0.353553
Lee J, 2024b	Paintable Decellularized-ECM Hydrogel for Preventing Cardiac Tissue Damage	rat	m	0.25	NR	HA	ECM component	Patch	4% HA (w/v)	50	NA	#VALUE!		NA	early	permanent	4	ECHO	mm	0.919	0.340479	0.139	6		0.737	0.360075	0.147	6	3	0.182	0.346191	0.0599241	0.244794	-0.297788	0.661788	0.525721	0.515355	0.717882	7	0.888889	0.467308	0.407194	0.638117	-0.783379	1.71799	0.333333
Wang Y, 2023	Journal of Materials Science & Technology	mouse	m	0.0235	Pig heart	dECM	dECM	Injection	NR		20			NA	early	permanent	4	ECHO	mm	0.519	0.141		3		0.243	0.086		3	3	0.276	0.116784	0.00909233	0.0953537	0.0891101	0.46289	2.36334	1.13211	1.06401	4	0.8	1.89067	0.724553	0.851207	0.222336	3.559	0.408248
Mohindra P, 2023	NPJ Regenerative Medicine	rat	m	0.2125	NR	Decorin	ECM component	Injection	12ug		50	0.012	0.0564706	NA	mid	temporary	8	ECHO	um	1520.36	235.294		4		1701.36	343.891		5	5	-180.995	302.167	41087.2	202.7	-578.279	216.289	-0.59899	0.469933	0.685516	7	0.888889	-0.532436	0.371305	0.609348	-1.72674	0.661864	0.333333
Spang MT, 2022b	Intravascularly infused extracellular matrix as a biomaterial for targeting and treating inflamed tissues	pig	mixed	45	Pig heart	dECM	dECM	Injection	10mg/ml	10	4000	40	0.888889	NA	early	temporary	8	ECHO	cm	0.528	0.117004	0.037	10		0.454	0.135978	0.043	10	10	0.074	0.126846	0.003218	0.0567274	-0.0371837	0.185184	0.583383	0.208508	0.456627	18	0.957746	0.558733	0.19126	0.437333	-0.298424	1.41589	0.223607
